# Supplementary material for: An Inflammatory Landscape for Preoperative Neurologic Deficits in Glioblastoma
Source: Front Genet. 2019 Jun 4;10:488. doi: 10.3389/fgene.2019.00488 (PMC6559211; doi:10.3389/fgene.2019.00488)
Supplement: Supplementary file 1 [file Table_1.XLSX]

## Sheet: CT_TumorSamples
Supplementary Tabler 1A. Cellular Tumor (CT) Sample Information. Patient (n=34) and corresponding tumor sample ID (n=106), tumor sample source (anatomic structures RNA-seq vs Putative Cancer Stem Cells RNA-seq), and neurologic deficit state.
Patient	CT.Tumor.Samples	Sample.Source	Neurologic.Deficit			Fisher's Exact Test of Independence (CT Tumor Sample Source vs Neurologic Deficit State)
W2	W2-1-1-N.1.01	AnatomicStructures	No			p-value = 0.1046
W2	W2-1-1-F.1.01	AnatomicStructures	No
W2	W2-1-1-D.1.01	AnatomicStructures	No				Neurologic Deficit State
W2	W2-1-1-K.2.03	CancerStemCells	No			Tumor Sample Source	No	Yes
W3	W3-1-1-C.2.03	CancerStemCells	Yes			Anatomic Structures	21	6	27
W3	W3-1-1-B.2.03	CancerStemCells	Yes			Cancer Stem Cells	46	33	79
W3	W3-1-1-E.1.04	CancerStemCells	Yes				67	39	Total
W4	W4-1-1-C.2.03	CancerStemCells	Yes
W4	W4-1-1-A.1.03	CancerStemCells	Yes			# of tumor samples per patient in the Neurologic Deficit = "Yes" group
W4	W4-1-1-B.1.03	CancerStemCells	Yes			2.79 +- 1.12 (mean +- sd)
W4	W4-1-1-B.1.03	CancerStemCells	Yes			# of tumor samples per patient in the Neurologic Deficit = "No" group
W5	W5-1-1-K.2.06	AnatomicStructures	Yes			3.35 +- 1.60 (mean +- sd)
W5	W5-1-1-N.2.01	AnatomicStructures	Yes
W5	W5-1-1-O.2.03	AnatomicStructures	Yes
W6	W6-1-1-C.2.06	CancerStemCells	Yes
W7	W7-1-1-A.2.03	CancerStemCells	No
W7	W7-1-1-A.2.03	CancerStemCells	No
W8	W8-1-1-H.1.01	AnatomicStructures	Yes
W8	W8-1-1-A.1.03	CancerStemCells	Yes
W8	W8-1-1-F.1.01	AnatomicStructures	Yes
W8	W8-1-1-G.1.01	AnatomicStructures	Yes
W9	W9-1-1-B.2.01	AnatomicStructures	No
W9	W9-1-1-K.2.01	AnatomicStructures	No
W9	W9-1-1-I.2.03	CancerStemCells	No
W9	W9-1-1-C.2.04	CancerStemCells	No
W9	W9-1-1-D.1.01	AnatomicStructures	No
W10	W10-1-1-I.2.03	CancerStemCells	No
W10	W10-1-1-E.2.03	CancerStemCells	No
W10	W10-1-1-I.2.03	CancerStemCells	No
W11	W11-1-1-D.1.01	AnatomicStructures	No
W11	W11-1-1-F.1.01	AnatomicStructures	No
W11	W11-1-1-E.2.03	CancerStemCells	No
W11	W11-1-1-C.1.01	AnatomicStructures	No
W12	W12-1-1-D.2.05	CancerStemCells	Yes
W12	W12-1-1-D.2.05	CancerStemCells	Yes
W13	W13-1-1-A.03	CancerStemCells	No
W16	W16-1-1-B.03	CancerStemCells	No
W16	W16-1-1-D.03	CancerStemCells	No
W16	W16-1-1-F.03	CancerStemCells	No
W19	W19-1-1-B.03	CancerStemCells	No
W20	W20-2-1-I.03	CancerStemCells	No
W20	W20-2-1-L.03	CancerStemCells	No
W20	W20-2-1-L.03	CancerStemCells	No
W20	W20-2-1-H.03	CancerStemCells	No
W20	W20-2-1-H.03	CancerStemCells	No
W21	W21-1-1-E.03	CancerStemCells	Yes
W21	W21-1-1-B.06	CancerStemCells	Yes
W21	W21-1-1-E.03	CancerStemCells	Yes
W22	W22-1-1-F.03	CancerStemCells	Yes
W22	W22-1-1-H.03	CancerStemCells	Yes
W22	W22-2-1-A.03	CancerStemCells	Yes
W26	W26-1-1-I.03	AnatomicStructures	No
W26	W26-1-1-E.03	AnatomicStructures	No
W26	W26-1-1-F.03	AnatomicStructures	No
W27	W27-2-1-I.03	CancerStemCells	No
W27	W27-2-1-I.03	CancerStemCells	No
W27	W27-2-1-D.03	CancerStemCells	No
W28	W28-1-1-A.03	CancerStemCells	Yes
W28	W28-1-1-N.03	CancerStemCells	Yes
W28	W28-1-1-A.03	CancerStemCells	Yes
W28	W28-1-1-N.03	CancerStemCells	Yes
W29	W29-1-1-G.03	CancerStemCells	Yes
W29	W29-1-1-F.03	CancerStemCells	Yes
W29	W29-1-1-B.03	CancerStemCells	Yes
W31	W31-1-1-E.03	CancerStemCells	No
W31	W31-1-1-H.06	AnatomicStructures	No
W31	W31-1-1-F.03	AnatomicStructures	No
W31	W31-1-1-A.01	AnatomicStructures	No
W31	W31-1-1-E.03	CancerStemCells	No
W31	W31-1-1-E.03	CancerStemCells	No
W32	W32-1-1-A.01	AnatomicStructures	No
W32	W32-1-1-E.03	AnatomicStructures	No
W32	W32-1-1-B.01	AnatomicStructures	No
W32	W32-1-1-E.04	CancerStemCells	No
W33	W33-1-1-L.03	CancerStemCells	No
W33	W33-1-1-F.03	CancerStemCells	No
W34	W34-1-1-G.03	CancerStemCells	Yes
W34	W34-1-1-G.03	CancerStemCells	Yes
W34	W34-1-1-D.03	CancerStemCells	Yes
W34	W34-1-1-D.03	CancerStemCells	Yes
W36	W36-1-1-E.03	CancerStemCells	Yes
W38	W38-1-1-I.03	CancerStemCells	Yes
W40	W40-1-1-J.03	CancerStemCells	No
W40	W40-1-1-I.03	CancerStemCells	No
W40	W40-1-1-J.03	CancerStemCells	No
W40	W40-1-1-I.03	CancerStemCells	No
W42	W42-1-1-G.03	CancerStemCells	No
W42	W42-1-1-G.03	CancerStemCells	No
W42	W42-1-1-J.03	CancerStemCells	No
W43	W43-1-1-J.03	CancerStemCells	Yes
W43	W43-1-1-J.03	CancerStemCells	Yes
W43	W43-1-1-I.03	CancerStemCells	Yes
W48	W48-1-1-M.03	CancerStemCells	No
W53	W53-1-1-B.03	CancerStemCells	No
W53	W53-1-1-C.03	CancerStemCells	No
W53	W53-1-1-B.03	CancerStemCells	No
W53	W53-1-1-A.03	CancerStemCells	No
W53	W53-1-1-A.03	CancerStemCells	No
W53	W53-1-1-E.03	CancerStemCells	No
W53	W53-1-1-C.03	CancerStemCells	No
W54	W54-1-1-C.03	CancerStemCells	No
W54	W54-1-1-C.03	CancerStemCells	No
W54	W54-1-1-F.03	CancerStemCells	No
W55	W55-1-1-G.03	AnatomicStructures	No
W55	W55-1-1-D.03	AnatomicStructures	No
W55	W55-1-1-C.03	AnatomicStructures	No

## Sheet: PAN_TumorSamples
Supplementary Tabler 1B. Pseudopalisading Cells Around Necrosis (PAN) Tumor Sample Information. Patient (n=17) and corresponding tumor sample ID (n=37), tumor sample source (anatomic structures RNA-seq vs Putative Cancer Stem Cells RNA-seq), and neurologic deficit state.
Patient	PAN.Tumor.Samples	Sample.Source	Neurologic.Deficit			Fisher's Exact Test of Independence (PAN Tumor Sample Source vs Neurologic Deficit State)
W2	W2-1-1-F.1.01	AnatomicStructures	No			p-value = 1.00
W2	W2-1-1-D.1.01	AnatomicStructures	No
W2	W2-1-1-N.1.01	AnatomicStructures	No				Neurologic Deficit State
W2	W2-1-1-K.2.03	CancerStemCells	No			Tumor Sample Source	No	Yes
W3	W3-1-1-B.2.03	CancerStemCells	Yes			Anatomic Structures	15	6	21
W5	W5-1-1-K.2.06	AnatomicStructures	Yes			Cancer Stem Cells	11	5	16
W5	W5-1-1-O.2.03	AnatomicStructures	Yes				26	11	Total
W5	W5-1-1-N.2.01	AnatomicStructures	Yes
W7	W7-1-1-A.2.03	CancerStemCells	No			# of tumor samples per patient in the Neurologic Deficit = "Yes" group
W8	W8-1-1-A.1.03	CancerStemCells	Yes			1.83 +- 1.33 (mean +- sd)
W8	W8-1-1-H.1.01	AnatomicStructures	Yes			# of tumor samples per patient in the Neurologic Deficit = "No" group
W8	W8-1-1-F.1.01	AnatomicStructures	Yes			2.36 +- 1.43 (mean +- sd)
W8	W8-1-1-G.1.01	AnatomicStructures	Yes
W9	W9-1-1-K.2.01	AnatomicStructures	No
W9	W9-1-1-J.2.01	AnatomicStructures	No
W9	W9-1-1-C.2.04	CancerStemCells	No
W9	W9-1-1-H.2.01	AnatomicStructures	No
W11	W11-1-1-E.2.03	CancerStemCells	No
W11	W11-1-1-B.1.01	AnatomicStructures	No
W11	W11-1-1-D.1.01	AnatomicStructures	No
W11	W11-1-1-C.1.01	AnatomicStructures	No
W12	W12-1-1-D.2.05	CancerStemCells	Yes
W16	W16-1-1-B.03	CancerStemCells	No
W20	W20-2-1-I.03	CancerStemCells	No
W22	W22-1-1-H.03	CancerStemCells	Yes
W26	W26-1-1-E.03	AnatomicStructures	No
W26	W26-1-1-F.03	AnatomicStructures	No
W26	W26-1-1-I.03	AnatomicStructures	No
W27	W27-2-1-D.03	CancerStemCells	No
W27	W27-2-1-I.03	CancerStemCells	No
W32	W32-1-1-A.01	AnatomicStructures	No
W32	W32-1-1-E.04	CancerStemCells	No
W32	W32-1-1-B.01	AnatomicStructures	No
W32	W32-1-1-E.03	AnatomicStructures	No
W34	W34-1-1-D.03	CancerStemCells	Yes
W42	W42-1-1-J.03	CancerStemCells	No
W53	W53-1-1-B.03	CancerStemCells	No

## Sheet: MVP_TumorSamples
Supplementary Tabler 1C. Microvascular Proliferation (MVP) Tumor Sample Information. Patient (n=10) and corresponding tumor sample ID (n=25), tumor sample source (anatomic structures RNA-seq vs Putative Cancer Stem Cells RNA-seq), and neurologic deficit state.
Patient	MVP.Tumor.Samples	Sample.Source	Neurologic.Deficit			Fisher's Exact Test of Independence (MVP Tumor Sample Source vs Neurologic Deficit State)
W2	W2-1-1-N.1.01	AnatomicStructures	No			p-value = 5.04e-1
W2	W2-1-1-D.1.01	AnatomicStructures	No
W2	W2-1-1-N.2.01	AnatomicStructures	No				Neurologic Deficit State
W5	W5-1-1-K.1.01	AnatomicStructures	Yes			Tumor Sample Source	No	Yes
W5	W5-1-1-O.2.03	AnatomicStructures	Yes			Anatomic Structures	18	4	22
W5	W5-1-1-K.2.06	AnatomicStructures	Yes			Cancer Stem Cells	2	1	3
W8	W8-1-1-H.1.01	AnatomicStructures	Yes				20	5	Total
W9	W9-1-1-K.2.01	AnatomicStructures	No
W9	W9-1-1-J.2.01	AnatomicStructures	No			# of tumor samples per patient in the Neurologic Deficit = "Yes" group
W9	W9-1-1-H.2.01	AnatomicStructures	No			1.67 +- 1.15 (mean +- sd)
W11	W11-1-1-D.1.01	AnatomicStructures	No			# of tumor samples per patient in the Neurologic Deficit = "No" group
W11	W11-1-1-M.1.01	AnatomicStructures	No			2.86 +- 0.90 (mean +- sd)
W11	W11-1-1-G.2.01	AnatomicStructures	No
W16	W16-1-1-D.03	CancerStemCells	No
W29	W29-1-1-B.03	CancerStemCells	Yes
W31	W31-1-1-J.01	AnatomicStructures	No
W31	W31-1-1-F.03	AnatomicStructures	No
W31	W31-1-1-A.01	AnatomicStructures	No
W31	W31-1-1-E.03	CancerStemCells	No
W32	W32-1-1-B.01	AnatomicStructures	No
W32	W32-1-1-A.01	AnatomicStructures	No
W32	W32-1-1-E.03	AnatomicStructures	No
W55	W55-1-1-F.03	AnatomicStructures	No
W55	W55-1-1-E.03	AnatomicStructures	No
W55	W55-1-1-G.03	AnatomicStructures	No

## Sheet: LE_TumorSamples
Supplementary Tabler 1D. Leading Edge (LE) Sample Information. Patient (n=7) and corresponding tumor sample ID (n=16), tumor sample source (anatomic structures RNA-seq vs Putative Cancer Stem Cells RNA-seq), and neurologic deficit state.
Patient	LE.Tumor.Samples	Sample.Source	Neurologic.Deficit			Fisher's Exact Test of Independence (LE Tumor Sample Source vs Neurologic Deficit State)
W2	W2-1-1-F.1.01	AnatomicStructures	No			Not Applicable
W2	W2-1-1-N.1.01	AnatomicStructures	No
W5	W5-1-1-K.2.06	AnatomicStructures	Yes				Neurologic Deficit State
W5	W5-1-1-K.1.01	AnatomicStructures	Yes			Tumor Sample Source	No	Yes
W8	W8-1-1-G.2.01	AnatomicStructures	Yes			Anatomic Structures	11	5	16
W8	W8-1-1-H.1.01	AnatomicStructures	Yes			Cancer Stem Cells	0	0	0
W8	W8-1-1-F.1.01	AnatomicStructures	Yes				11	5	Total
W9	W9-1-1-D.1.01	AnatomicStructures	No
W11	W11-1-1-B.1.01	AnatomicStructures	No			# of tumor samples per patient in the Neurologic Deficit = "Yes" group
W11	W11-1-1-F.1.01	AnatomicStructures	No			2.50 +- 0.71 (mean +- sd)
W31	W31-1-1-G.03	AnatomicStructures	No			# of tumor samples per patient in the Neurologic Deficit = "No" group
W31	W31-1-1-H.06	AnatomicStructures	No			2.20 +- 0.84 (mean +- sd)
W31	W31-1-1-A.01	AnatomicStructures	No
W55	W55-1-1-D.03	AnatomicStructures	No
W55	W55-1-1-C.03	AnatomicStructures	No
W55	W55-1-1-E.03	AnatomicStructures	No

## Sheet: IT_TumorSamples
Supplementary Tabler 1E. Infiltrating Tumor (IT) Sample Information. Patient (n=7) and corresponding tumor sample ID (n=21), tumor sample source (anatomic structures RNA-seq vs Putative Cancer Stem Cells RNA-seq), and neurologic deficit state.
Patient	IT.Tumor.Samples	Sample.Source	Neurologic.Deficit			Fisher's Exact Test of Independence (IT Tumor Sample Source vs Neurologic Deficit State)
W2	W2-1-1-M.2.01	AnatomicStructures	No			Not Applicable
W2	W2-1-1-N.2.01	AnatomicStructures	No
W2	W2-1-1-N.1.01	AnatomicStructures	No				Neurologic Deficit State
W5	W5-1-1-K.2.06	AnatomicStructures	Yes			Tumor Sample Source	No	Yes
W5	W5-1-1-K.1.01	AnatomicStructures	Yes			Anatomic Structures	15	6	21
W5	W5-1-1-O.1.03	AnatomicStructures	Yes			Cancer Stem Cells	0	0	0
W8	W8-1-1-F.1.01	AnatomicStructures	Yes				15	6	Total
W8	W8-1-1-G.2.01	AnatomicStructures	Yes
W8	W8-1-1-G.1.01	AnatomicStructures	Yes			# of tumor samples per patient in the Neurologic Deficit = "Yes" group
W9	W9-1-1-D.1.01	AnatomicStructures	No			3.00 +- 0.00 (mean +- sd)
W9	W9-1-1-B.2.01	AnatomicStructures	No			# of tumor samples per patient in the Neurologic Deficit = "No" group
W9	W9-1-1-C.2.03	AnatomicStructures	No			3.00 +- 0.71 (mean +- sd)
W9	W9-1-1-C.2.03.1	AnatomicStructures	No
W11	W11-1-1-F.1.01	AnatomicStructures	No
W11	W11-1-1-B.1.01	AnatomicStructures	No
W31	W31-1-1-J.01	AnatomicStructures	No
W31	W31-1-1-H.06	AnatomicStructures	No
W31	W31-1-1-G.03	AnatomicStructures	No
W55	W55-1-1-C.03	AnatomicStructures	No
W55	W55-1-1-E.03	AnatomicStructures	No
W55	W55-1-1-F.03	AnatomicStructures	No
