# Supplementary material for: An Inflammatory Landscape for Preoperative Neurologic Deficits in Glioblastoma
Source: Front Genet. 2019 Jun 4;10:488. doi: 10.3389/fgene.2019.00488 (PMC6559211; doi:10.3389/fgene.2019.00488)
Supplement: Supplementary file 2 [file Table_2.XLSX]

## Sheet: Table2
Supplementary Table 2. Patient and tumor factors used to test for association with the manifestation of neurologic deficits.
Patient ID	Neurologic Deficit	Gender	KPS (Karnofsky Performance Status)	Hemisphere	Location	Multifocality	Molecular Subtype	Edema	Age	Survival Days	Tumor Size (cm2)
W1	No	Male	100	R	frontal	N	Classical-Neural	y	67	106	69.47
W2	No	Female	90	R	frontal	N	Classical-Mesenchymal	y	65	1096	21.5935
W3	Yes	Female	100	R	frontal	N	Mesenchymal-Neural	NA	66	982	15.246
W4	Yes	Female	90	R	frontal	N	Classical-Neural	y	51	540	7.2835
W5	Yes	Female	90	L	occipital	N	Mesenchymal	NA	65	NA	44.14
W6	Yes	Female	90	R	temporal	N	Mesenchymal	y	73	6478	11.591
W7	No	Male	100	L	parietal	Y	Classical-Mesenchymal	y	61	437	7.439
W9	No	Male	90	R	frontal	Y	Proneural	y	51	145	24.135
W8	Yes	Female	70	L	parietal	N	Proneural	y	50	442	11.898
W10	No	Female	100	R	parietal	N	Classical-Mesenchymal	y	45	NA	25.746
W11	No	Male	100	R	temporal	N	Classical	n	58	1076	13.178
W12	Yes	Female	70	R	parietal	N	Mesenchymal	y	61	80	17.78
W13	No	Female	90	R	frontal	N	Neural-Proneural	y	60	250	21.88
W16	No	Male	100	R	parietal	Y	NA	n	77	353	9.595
W18	Yes	Female	90	L	temporal	N	Proneural	n	37	903	3.59
W19	No	Female	80	R	temporal	N	Mesenchymal	y	68	615	4.549
W20	No	Male	90	R	temporal	N	Proneural	y	44	363	33.349
W21	Yes	Female	80	L	temporal	N	Classical-Neural	y	55	446	19.341
W22	Yes	Female	90	L	temporal	N	Neural	NA	53	NA	9.754
W26	No	Female	100	R	parietal	N	Neural	NA	58	1293	10.409
W27	No	Male	90	R	occipital	N	Classical	NA	65	72	14.846
W28	Yes	Male	100	R	parietal	N	Mesenchymal-Neural	n	69	300	27.647
W29	Yes	Male	100	R	parietal	N	Classical-Neural	n	74	260	7.134
W30	Yes	Male	70	L	parietal	N	NA	y	60	759	10.908
W31	No	Male	90	L	frontal	N	Proneural	y	18	871	12.594
W32	No	Male	90	R	frontal	N	Proneural	y	57	NA	19.237
W33	No	Male	80	R	parietal	N	Classical	n	61	NA	14.591
W34	Yes	Male	90	L	temporal	N	Classical-Mesenchymal	y	74	351	7.56
W35	No	Female	100	R	parietal	N	NA	y	37	NA	11.093
W36	Yes	Male	80	L	parietal	N	Mesenchymal	y	62	544	6.482
W38	Yes	Female	70	R	temporal	N	Proneural	y	65	311	15.848
W40	No	Male	100	L	parietal	N	Neural	y	65	184	10.102
W42	No	Female	70	R	temporal	N	Neural-Proneural	n	60	197	14.755
W43	Yes	Female	90	R	temporal	N	Mesenchymal-Neural	y	62	300	10.282
W45	No	Female	80	R	frontal	N	NA	y	64	542	15.322
W48	No	Male	80	R	parietal	N	Neural	y	52	456	23.241
W53	No	Male	90	L	temporal	N	Classical	y	55	652	11.582
W54	No	Male	70	L	temporal	N	Proneural	n	58	62	7.08
W55	No	Male	100	R	temporal	N	Classical	y	53	NA	7.367
