# Supplementary material for: An Inflammatory Landscape for Preoperative Neurologic Deficits in Glioblastoma
Source: Front Genet. 2019 Jun 4;10:488. doi: 10.3389/fgene.2019.00488 (PMC6559211; doi:10.3389/fgene.2019.00488)
Supplement: Supplementary file 3 [file Table_3.XLSX]

## Sheet: CT.ALL(FC>=1.5)_DEGs
Supplementary Table3A. List of Cellular Tumor (CT) Differentially Expressed Genes (DEGs) using |log2FoldChange|>=1.5 and adjusted P value <= 0.05 cut-offs, ordered by absolute fold change. Red cell indicate overexpression in patients with neurologic deficits. Blue cells indicate underexpression in patients with neurologic deficits.
Gene.Symbol	BaseMean	Log2FoldChange	Padjusted	Ensembl.ID	Name	Locus.Group	Location	Gene.Family
MFAP5	78.0071	1.81272	5.62708e-10	ENSG00000197614	microfibrillar associated protein 5	protein-coding gene	12p13.31
CNTNAP3	20.7039	1.78608	3.235e-06	ENSG00000106714	contactin associated protein-like 3	protein-coding gene	9p12
CXCL5	41.1533	1.7015	7.42391e-06	ENSG00000163735	C-X-C motif chemokine ligand 5	protein-coding gene	4q13.3	Chemokine ligands|Endogenous ligands
CDK4	2383.49	-1.68773	4.60371e-10	ENSG00000135446	cyclin dependent kinase 4	protein-coding gene	12q14.1	Cyclin dependent kinases
CA3	856.171	-1.66997	3.25237e-06	ENSG00000164879	carbonic anhydrase 3	protein-coding gene	8q21.2	Carbonic anhydrases
PTPN20B	9.02145	1.62533	4.73295e-05
SAA2	350.728	1.59302	3.51213e-05	ENSG00000134339	serum amyloid A2	protein-coding gene	11p15.1
B4GALNT1	70.3476	-1.57318	6.53926e-06	ENSG00000135454	beta-1,4-N-acetyl-galactosaminyltransferase 1	protein-coding gene	12q13.3	Beta 4-glycosyltransferases
TTTY10	3.28632	-1.56729	0.000105746	ENSG00000229236	testis-specific transcript, Y-linked 10 (non-protein coding)	non-coding RNA	Yq11.223
GRB14	99.6326	-1.55667	1.27804e-05	ENSG00000115290	growth factor receptor bound protein 14	protein-coding gene	2q24.3	Pleckstrin homology domain containing|SH2 domain containing
LOC255130	74.3121	1.51824	3.51213e-05
CDSN	7.17867	1.51336	0.000153847	ENSG00000204539	corneodesmosin	protein-coding gene	6p21.33
FERMT1	408.707	-1.50773	7.89654e-05	ENSG00000101311	fermitin family member 1	protein-coding gene	20p12.3	Fermitins|Pleckstrin homology domain containing|FERM domain containing
GJC3	8.912	-1.50572	0.000140159	ENSG00000176402	gap junction protein gamma 3	protein-coding gene	7q22.1	Gap junction proteins
RSPO2	49.0698	1.49664	0.00015909	ENSG00000147655	R-spondin 2	protein-coding gene	8q23.1	Endogenous ligands
KLRC2	416.568	-1.48442	0.000225586	ENSG00000205809	killer cell lectin like receptor C2	protein-coding gene	12p13	CD molecules|Killer cell lectin like receptors|C-type lectin domain containing
RGR	75.7405	-1.46015	0.000159784	ENSG00000148604	retinal G protein coupled receptor	protein-coding gene	10q23.1	Opsin receptors
CD300E	10.4007	1.45463	0.000213535	ENSG00000186407	CD300e molecule	protein-coding gene	17q25.1	CD molecules|V-set domain containing
NCRNA00185	20.3482	-1.45113	0.000117027
LOC100506453	27.3963	-1.41858	0.000140947
LOC149773	22.484	1.39598	0.000652423
MEX3B	157.837	-1.38652	4.08243e-05	ENSG00000183496	mex-3 RNA binding family member B	protein-coding gene	15q25.2	Ring finger proteins
ODZ2	158.667	-1.37006	0.000549154
BDKRB1	2.20046	1.35572	0.000549154	ENSG00000100739	bradykinin receptor B1	protein-coding gene	14q32.2	Bradykinin receptors
RTKN2	268.549	-1.34641	4.73295e-05	ENSG00000182010	rhotekin 2	protein-coding gene	10q21.2	Pleckstrin homology domain containing
CNTNAP3B	148.558	1.34053	0.000173353	ENSG00000154529	contactin associated protein-like 3B	protein-coding gene	9p11.2
GLS2	10.6836	1.33255	0.00123962	ENSG00000135423	glutaminase 2	protein-coding gene	12q13.3	Ankyrin repeat domain containing
MCM7	1178.31	-1.325	3.29102e-05	ENSG00000166508	minichromosome maintenance complex component 7	protein-coding gene	7q22.1	Protein phosphatase 1 regulatory subunits|MCM family
IL8	229.748	1.31539	0.000869211
CARD16	549.948	1.31425	3.25237e-06	ENSG00000204397	caspase recruitment domain family member 16	protein-coding gene	11q22.3	Caspase recruitment domain containing
SVEP1	63.9412	-1.31274	0.000379021	ENSG00000165124	sushi, von Willebrand factor type A, EGF and pentraxin domain containing 1	protein-coding gene	9q31.3	Sushi domain containing
SMOC1	456.471	-1.31001	0.0014258	ENSG00000198732	SPARC related modular calcium binding 1	protein-coding gene	14q24.1	SPARC family
ACSS3	500.128	1.30432	0.000236677	ENSG00000111058	acyl-CoA synthetase short-chain family member 3	protein-coding gene	12q21.31	Acyl-CoA synthetase family
POSTN	6431.04	1.30189	0.00162391	ENSG00000133110	periostin	protein-coding gene	13q13.3	Gla domain containing
SLC1A1	366.509	-1.30074	0.000111684	ENSG00000106688	solute carrier family 1 member 1	protein-coding gene	9p24.2	Solute carriers
TTTY15	362.177	-1.30015	0.000623884	ENSG00000233864	testis-specific transcript, Y-linked 15 (non-protein coding)	non-coding RNA	Yq11.221
LOC100652840	14.5744	1.29444	0.000117551
RCOR2	8.63971	-1.29426	0.000719316	ENSG00000167771	REST corepressor 2	protein-coding gene	11q13.1	Myb/SANT domain containing
TDO2	74.928	1.29087	0.000623884	ENSG00000151790	tryptophan 2,3-dioxygenase	protein-coding gene	4q32.1
DNAH14	48.4428	-1.28845	0.000831657	ENSG00000185842	dynein axonemal heavy chain 14	protein-coding gene	1q42.12	Dyneins, axonemal
CLGN	300.351	-1.28378	0.00136855	ENSG00000153132	calmegin	protein-coding gene	4q31.1
LOC100506885	10.9545	1.27965	0.00114467
LOC100505912	35.5746	-1.25837	0.000728619
DKFZp566F0947	4.94887	1.25178	0.0014258
LOC646329	18.3673	1.25118	0.000766429
NXPH1	881.187	-1.25049	9.91114e-05	ENSG00000122584	neurexophilin 1	protein-coding gene	7p21.3
LOC389906	9.24406	-1.24719	0.00137044
LOC100506844	1375.81	-1.24702	1.72565e-05
LOC100505963	18.1494	1.24558	0.000140947
MYOT	120.648	-1.23734	0.00158278	ENSG00000120729	myotilin	protein-coding gene	5q31.2	I-set domain containing
GDF5	12.4496	1.23364	0.00279541	ENSG00000125965	growth differentiation factor 5	protein-coding gene	20q11.22
RAP2A	7360.66	-1.23214	1.27804e-05	ENSG00000125249	RAP2A, member of RAS oncogene family	protein-coding gene	13q32.1	RAS type GTPase family
COL9A1	85.0766	-1.23016	0.00202832	ENSG00000112280	collagen type IX alpha 1 chain	protein-coding gene	6q13	Collagens|Collagen proteoglycans
GPR1	34.55	1.22388	4.73295e-05	ENSG00000183671	G protein-coupled receptor 1	protein-coding gene	2q33.3	G protein-coupled receptors, Class A orphans
XRCC6BP1	170.122	-1.22355	4.85267e-05
ALPP	2.37615	1.22281	0.00166692	ENSG00000163283	alkaline phosphatase, placental	protein-coding gene	2q37.1	Alkaline phosphatases
LOC100505967	55.9496	-1.21276	0.00137419
S100A1	151.316	-1.21223	0.00113493	ENSG00000160678	S100 calcium binding protein A1	protein-coding gene	1q21.3	S100 calcium binding proteins|EF-hand domain containing
EMID1	90.8816	1.21176	4.47911e-06	ENSG00000186998	EMI domain containing 1	protein-coding gene	22q12.2	EMI domain containing
C8orf84	103.18	1.2089	4.08243e-05
CHI3L2	2687.81	1.20549	0.00114467	ENSG00000064886	chitinase 3 like 2	protein-coding gene	1p13.2	Chitinases
LOC154822	69.1314	-1.19206	0.00394188
CXCL3	15.0225	1.19073	0.00393931	ENSG00000163734	C-X-C motif chemokine ligand 3	protein-coding gene	4q13.3	Chemokine ligands|Endogenous ligands
GLCCI1	1645.81	-1.18311	6.35723e-05	ENSG00000106415	glucocorticoid induced 1	protein-coding gene	7p21.3
NFKBIZ	155.206	1.18123	0.000155389	ENSG00000144802	NFKB inhibitor zeta	protein-coding gene	3q12.3	Ankyrin repeat domain containing
AMOTL2	458.692	-1.16578	3.29102e-05	ENSG00000114019	angiomotin like 2	protein-coding gene	3q22.2
HES5	28.0501	-1.16206	0.00499859	ENSG00000197921	hes family bHLH transcription factor 5	protein-coding gene	1p36.32	Basic helix-loop-helix proteins
UTY	187.906	-1.16034	0.00158971	ENSG00000183878	ubiquitously transcribed tetratricopeptide repeat containing, Y-linked	protein-coding gene	Yq11.221	Lysine demethylases|Tetratricopeptide repeat domain containing|Minor histocompatibility antigens
ATP13A5	25.2643	-1.15884	0.00466099	ENSG00000187527	ATPase 13A5	protein-coding gene	3q29	ATPase orphan transporters
NSUN5P1	44.5635	-1.1549	0.00096721	ENSG00000223705	NOP2/Sun RNA methyltransferase family member 5 pseudogene 1	pseudogene	7q11.23
SPOCD1	165.561	1.15379	0.00219829	ENSG00000134668	SPOC domain containing 1	protein-coding gene	1p35.2	Protein phosphatase 1 regulatory subunits
PCDHB6	79.1838	1.15095	0.00168524	ENSG00000113211	protocadherin beta 6	other	5q31.3	Clustered protocadherins
ZFPM2	724.451	-1.14667	0.00300538	ENSG00000169946	zinc finger protein, FOG family member 2	protein-coding gene	8q23	Zinc fingers C2H2-type|Zinc fingers C2HC-type|SET domain containing
LOC729040	3.17708	1.13983	0.00637534
LOC100652853	30.009	1.13834	0.000362539
SLC16A11	2.78448	1.13671	0.00640454	ENSG00000174326	solute carrier family 16 member 11	protein-coding gene	17p13.1	Solute carriers
LOC84856	68.4255	-1.13551	0.000526806
A4GALT	7.53939	1.1314	0.00516196	ENSG00000128274	alpha 1,4-galactosyltransferase (P blood group)	protein-coding gene	22q13.2	Alpha 1,4-glycosyltransferases|Blood group antigens
ONECUT2	168.036	-1.13115	0.00278767	ENSG00000119547	one cut homeobox 2	protein-coding gene	18q21.31	CUT class homeoboxes and pseudogenes
ADRA2A	10.7631	1.13047	0.00650037	ENSG00000150594	adrenoceptor alpha 2A	protein-coding gene	10q25.2	Adrenoceptors
IL6	30.8492	1.12488	0.00697248	ENSG00000136244	interleukin 6	protein-coding gene	7p15.3	Interferons|Interleukins|Interleukin 6 cytokine family
GSTM1	290.833	1.11538	0.0076457	ENSG00000134184	glutathione S-transferase mu 1	protein-coding gene	1p13.3	Glutathione S-transferases
LOC100507082	43.9701	1.11329	0.00178449
PCDHB3	95.3049	-1.11177	0.00300538	ENSG00000113205	protocadherin beta 3	other	5q31.3	Clustered protocadherins
UBE2T	651.505	-1.11096	0.000123751	ENSG00000077152	ubiquitin conjugating enzyme E2 T	protein-coding gene	1q32.1	Ubiquitin conjugating enzymes E2|Fanconi anemia complementation groups
LOC339529	8.54916	-1.11058	0.00781645
SNAR-G1	3.05202	-1.10875	0.00817793		small ILF3/NF90-associated RNA G1	non-coding RNA	19q13.33	Small nuclear RNAs
RNU4ATAC	4.80632	1.10785	0.0040027	ENSG00000264229	RNA, U4atac small nuclear (U12-dependent splicing)	non-coding RNA	2q14.2	Small nuclear RNAs
MIPOL1	72.8717	-1.1078	0.00435209	ENSG00000151338	mirror-image polydactyly 1	protein-coding gene	14q13.3-q21.1
TSFM	597.101	-1.10772	7.49986e-06	ENSG00000123297	Ts translation elongation factor, mitochondrial	protein-coding gene	12q14.1
HMOX1	411.671	1.10481	0.000652423	ENSG00000100292	heme oxygenase 1	protein-coding gene	22q12.3
APOF	3.92892	1.10361	0.00114467	ENSG00000175336	apolipoprotein F	protein-coding gene	12q13.3	Apolipoproteins
METTL1	491.083	-1.10318	0.000117027	ENSG00000037897	methyltransferase like 1	protein-coding gene	12q14.1	Methyltransferase like
LOC100505534	7.11517	1.10098	0.00304746
TMSB4Y	28.2938	-1.09734	0.00696977	ENSG00000154620	thymosin beta 4, Y-linked	protein-coding gene	Yq11.221	Minor histocompatibility antigens
ETV7	33.2699	1.09101	0.00137419	ENSG00000010030	ETS variant 7	protein-coding gene	6p21.31	ETS transcription factor family
COL28A1	150.435	-1.09036	0.00918413	ENSG00000215018	collagen type XXVIII alpha 1 chain	protein-coding gene	7p21.3	Collagens
C14orf39	8.34419	-1.09023	0.00951437	ENSG00000179008	chromosome 14 open reading frame 39	protein-coding gene	14q23.1
RNASE2	160.132	1.08574	0.000831657	ENSG00000169385	ribonuclease A family member 2	protein-coding gene	14q11.2	Ribonuclease A family
H2AFY2	50.3465	-1.08413	0.00236506	ENSG00000099284	H2A histone family member Y2	protein-coding gene	10q22.1	Histones
MFAP4	278.49	-1.08359	0.00316066	ENSG00000166482	microfibrillar associated protein 4	protein-coding gene	17p11.2	Fibrinogen C domain containing
SECTM1	6.35205	1.08285	0.00697248	ENSG00000141574	secreted and transmembrane 1	protein-coding gene	17q25
LOC388780	2.9511	1.08159	0.007846
RNASE3	27.2672	1.07854	0.00525944	ENSG00000169397	ribonuclease A family member 3	protein-coding gene	14q11.2	Ribonuclease A family
SNORD3A	41.8217	1.07822	0.00406255	ENSG00000263934	small nucleolar RNA, C/D box 3A	non-coding RNA	17p11.2	Small nucleolar RNAs, C/D box
LOC100507341	153.038	-1.07566	0.00819103
MATL2963	11.3943	1.07368	0.00293938
ERBB3	696.03	-1.07226	0.00457553	ENSG00000065361	erb-b2 receptor tyrosine kinase 3	protein-coding gene	12q13.2	Erb-b2 receptor tyrosine kinases
FAM13C	436.4	-1.07072	0.00177616	ENSG00000148541	family with sequence similarity 13 member C	protein-coding gene	10q21.1
DNM3	1940.18	-1.0686	0.00166692	ENSG00000197959	dynamin 3	protein-coding gene	1q24.3	Pleckstrin homology domain containing
CHRNA3	15.8935	-1.06833	0.011456	ENSG00000080644	cholinergic receptor nicotinic alpha 3 subunit	protein-coding gene	15q25.1	Cholinergic receptors nicotinic subunits
TRIM67	33.3097	-1.06734	0.0113159	ENSG00000119283	tripartite motif containing 67	protein-coding gene	1q42.2	Ring finger proteins|Tripartite motif containing|Fibronectin type III domain containing
UBD	95.7762	1.06715	0.0081461	ENSG00000213886	ubiquitin D	protein-coding gene	6p22.1
MSX2	22.8852	-1.06652	0.0115315	ENSG00000120149	msh homeobox 2	protein-coding gene	5q35.2	NKL subclass homeoboxes and pseudogenes
SSC5D	6.35513	1.06446	0.00973671	ENSG00000179954	scavenger receptor cysteine rich family member with 5 domains	protein-coding gene	19q13.42	Scavenger receptors|Scavenger receptor cysteine rich domain containing
REC8	77.9259	-1.06352	0.00166692	ENSG00000100918	REC8 meiotic recombination protein	protein-coding gene	14q12	Cohesin complex
MYB	28.6277	-1.06116	0.0106619	ENSG00000118513	MYB proto-oncogene, transcription factor	protein-coding gene	6q23.3	Myb/SANT domain containing
BAAT	4.34138	-1.06015	0.0107962	ENSG00000136881	bile acid-CoA:amino acid N-acyltransferase	protein-coding gene	9q31.1
KLRC3	87.845	-1.05443	0.0076457	ENSG00000205810	killer cell lectin like receptor C3	protein-coding gene	12p13.2	Killer cell lectin like receptors|C-type lectin domain containing
FAM72D	56.9258	-1.05138	0.000352188	ENSG00000215784	family with sequence similarity 72 member D	protein-coding gene	1q21.1
CYP3A4	6.14792	-1.04995	0.012611	ENSG00000160868	cytochrome P450 family 3 subfamily A member 4	protein-coding gene	7q22.1	Cytochrome P450 family 3
MT2A	7032.28	1.04964	0.000332013	ENSG00000125148	metallothionein 2A	protein-coding gene	16q13	Metallothioneins
CDC7	273.819	-1.0436	0.000117027	ENSG00000097046	cell division cycle 7	protein-coding gene	1p22.1
TFPI2	24.89	1.04335	0.0106825	ENSG00000105825	tissue factor pathway inhibitor 2	protein-coding gene	7q21.3
LOC100288102	6.37209	1.04315	0.00221322
LOC646903	131.715	-1.04264	0.00214795
TOX3	419.164	-1.03766	0.00356188	ENSG00000103460	TOX high mobility group box family member 3	protein-coding gene	16q12.1	Trinucleotide repeat containing
ZNF3	886.775	-1.03707	0.000332013	ENSG00000166526	zinc finger protein 3	protein-coding gene	7q22.1	Zinc fingers C2H2-type
ZWINT	286.849	-1.03589	0.000285055	ENSG00000122952	ZW10 interacting kinetochore protein	protein-coding gene	10q21-q22
KDM5D	80.508	-1.0343	0.0141035	ENSG00000012817	lysine demethylase 5D	protein-coding gene	Yq11.223	PHD finger proteins|AT-rich interaction domain containing|Lysine demethylases|Minor histocompatibility antigens
PCDHGB6	45.2818	1.03321	0.0134179	ENSG00000253305	protocadherin gamma subfamily B, 6	other	5q31	Clustered protocadherins
ZKSCAN1	2738.16	-1.03183	0.000201442	ENSG00000106261	zinc finger with KRAB and SCAN domains 1	protein-coding gene	7q22.1	Zinc fingers C2H2-type|SCAN domain containing
NLGN4Y	393.573	-1.03079	0.0126187	ENSG00000165246	neuroligin 4, Y-linked	protein-coding gene	Yq11.221
SEC61G	9130.51	-1.03065	0.0089458	ENSG00000132432	Sec61 translocon gamma subunit	protein-coding gene	7p11.2
PHLDA2	8.17983	1.03046	0.00708636	ENSG00000181649	pleckstrin homology like domain family A member 2	protein-coding gene	11p15.4	Pleckstrin homology domain containing
FRMPD2	5.13107	-1.02996	0.0136946	ENSG00000170324	FERM and PDZ domain containing 2	protein-coding gene	10q11.22	PDZ domain containing|FERM domain containing
LOC100509105	703.706	1.02977	0.0107962
DCT	37.931	-1.02887	0.00776564	ENSG00000080166	dopachrome tautomerase	protein-coding gene	13q32.1
NAMPT	12024	1.02772	0.00096721	ENSG00000105835	nicotinamide phosphoribosyltransferase	protein-coding gene	7q22.3
SLC26A10	6.83123	-1.02439	0.0117392	ENSG00000135502	solute carrier family 26 member 10	protein-coding gene	12q13.3	Solute carriers
GBAS	3960.57	-1.02164	0.000589513
C21orf122	7.48099	1.02077	0.007393
RDH10	1530.49	1.01763	0.00164089	ENSG00000121039	retinol dehydrogenase 10	protein-coding gene	8q21.11	Short chain dehydrogenase/reductase superfamily
CXCL1	13.1741	1.01746	0.0163579	ENSG00000163739	C-X-C motif chemokine ligand 1	protein-coding gene	4q13.3	Chemokine ligands|Endogenous ligands
SHD	156.772	-1.0174	0.0109313	ENSG00000105251	Src homology 2 domain containing transforming protein D	protein-coding gene	19p13.3	SH2 domain containing
DEPDC7	71.0399	-1.01726	0.00153524	ENSG00000121690	DEP domain containing 7	protein-coding gene	11p13
SOCS1	13.7661	1.01451	0.00689147	ENSG00000185338	suppressor of cytokine signaling 1	protein-coding gene	16p13.13	SH2 domain containing|Suppressors of cytokine signaling
LGR5	20.0676	-1.01443	0.016991	ENSG00000139292	leucine rich repeat containing G protein-coupled receptor 5	protein-coding gene	12q21.1	G protein-coupled receptors, Class A orphans
CCNE2	1265.27	-1.01156	0.00160289	ENSG00000175305	cyclin E2	protein-coding gene	8q22.1	Cyclins
NHLH2	38.5522	-1.01078	0.016178	ENSG00000177551	nescient helix-loop-helix 2	protein-coding gene	1p13.1	Basic helix-loop-helix proteins
PLCXD3	52.3469	1.00809	0.0113001	ENSG00000182836	phosphatidylinositol specific phospholipase C X domain containing 3	protein-coding gene	5p13.1
CNIH3	377.351	1.00583	0.000920523	ENSG00000143786	cornichon family AMPA receptor auxiliary protein 3	protein-coding gene	1q42.12
COL25A1	23.9191	-1.00484	0.0180481	ENSG00000188517	collagen type XXV alpha 1 chain	protein-coding gene	4q25	Collagens
MMP7	76.5039	1.00091	0.0180078	ENSG00000137673	matrix metallopeptidase 7	protein-coding gene	11q22.2	M10 matrix metallopeptidases
GBP4	464.787	0.998753	0.000213535	ENSG00000162654	guanylate binding protein 4	protein-coding gene	1p22.2
EIF1AY	617.434	-0.995983	0.0194582	ENSG00000198692	eukaryotic translation initiation factor 1A, Y-linked	protein-coding gene	Yq11.223
IFITM2	789.745	0.995957	0.000526806	ENSG00000185201	interferon induced transmembrane protein 2	protein-coding gene	11p15.5
TNFSF4	42.8785	0.994353	0.00301582	ENSG00000117586	TNF superfamily member 4	protein-coding gene	1q25.1	CD molecules|Tumor necrosis factor superfamily
MLLT11	3981.32	-0.992928	0.00096721	ENSG00000213190	myeloid/lymphoid or mixed-lineage leukemia; translocated to, 11	protein-coding gene	1q21.3
PCDH11X	373.572	-0.992526	0.00339401	ENSG00000102290	protocadherin 11 X-linked	protein-coding gene	Xq21.31	Non-clustered protocadherins|Protein phosphatase 1 regulatory subunits
LOC730236	11.8511	0.990884	0.0105501
SCN3A	2098.67	-0.990136	0.00387726	ENSG00000153253	sodium voltage-gated channel alpha subunit 3	protein-coding gene	2q24.3	Sodium voltage-gated channel alpha subunits
C9orf50	14.4742	0.989683	0.00888274	ENSG00000179058	chromosome 9 open reading frame 50	protein-coding gene	9q34.11
LOC100129518	13.9187	0.989678	0.00300538
AKT3	1448.08	-0.989354	0.000623884	ENSG00000117020	AKT serine/threonine kinase 3	protein-coding gene	1q43-q44	Pleckstrin homology domain containing
ZNF804A	225.114	-0.988417	0.00888274	ENSG00000170396	zinc finger protein 804A	protein-coding gene	2q32.1
STEAP2	530.603	0.986768	0.00158971	ENSG00000157214	STEAP2 metalloreductase	protein-coding gene	7q21.13	STEAP family
2018-03-09	387.435	-0.985589	0.00491127	ENSG00000139266	membrane associated ring-CH-type finger 9	protein-coding gene	12q14.1	Ring finger proteins|Membrane associated ring-CH-type fingers
PLA2R1	67.3137	0.985359	0.0136946	ENSG00000153246	phospholipase A2 receptor 1	protein-coding gene	2q23-q24	C-type lectin domain containing
SCARNA9L	3.29149	0.985242	0.0124789		small Cajal body-specific RNA 9-like	pseudogene	Xp22.12	Small Cajal body-specific RNAs
DDX3Y	505.601	-0.984748	0.0193792	ENSG00000067048	DEAD-box helicase 3, Y-linked	protein-coding gene	Yq11.221	DEAD-box helicases|Minor histocompatibility antigens
RNU1-5	2.92905	0.984707	0.00576689
RNU1-7	2.92905	0.984707	0.00576689
RNU1-8	2.92905	0.984707	0.00576689
RNU1-3	2.92905	0.984707	0.00576689	ENSG00000207513	RNA, U1 small nuclear 3	non-coding RNA	1p36.1	Small nuclear RNAs
RNU1-2	2.92905	0.984707	0.00576689	ENSG00000207005	RNA, U1 small nuclear 2	non-coding RNA	1p36.13	Small nuclear RNAs
RNU1-1	2.92905	0.984707	0.00576689	ENSG00000206652	RNA, U1 small nuclear 1	non-coding RNA	1p36.13	Small nuclear RNAs
RNU1-4	2.92905	0.984707	0.00576689	ENSG00000207389	RNA, U1 small nuclear 4	non-coding RNA	1p36.1	Small nuclear RNAs
MT1DP	2.51007	0.984579	0.0207677	ENSG00000205361	metallothionein 1D, pseudogene	pseudogene	16q13	Metallothioneins|Transcribed pseudogenes with published function
LIF	28.8911	0.984401	0.013928	ENSG00000128342	LIF, interleukin 6 family cytokine	protein-coding gene	22q12.2	Endogenous ligands|Interleukin 6 cytokine family
TNFRSF4	2.27706	0.984019	0.0209076	ENSG00000186827	TNF receptor superfamily member 4	protein-coding gene	1p36.33	CD molecules|Tumor necrosis factor receptor superfamily
PTH2R	18.9371	-0.983497	0.0209244	ENSG00000144407	parathyroid hormone 2 receptor	protein-coding gene	2q34	Parathyroid hormone receptors
F13A1	379.653	0.983497	0.0157322	ENSG00000124491	coagulation factor XIII A chain	protein-coding gene	6p25.1	Transglutaminases
MIP	8.43289	0.983105	0.0200244	ENSG00000135517	major intrinsic protein of lens fiber	protein-coding gene	12q13	Aquaporins
EFCAB5	28.2461	-0.980836	0.01429	ENSG00000176927	EF-hand calcium binding domain 5	protein-coding gene	17q11.2	EF-hand domain containing
PLAGL1	126.501	0.977649	0.00301058	ENSG00000118495	PLAG1 like zinc finger 1	protein-coding gene	6q24.2	Zinc fingers C2H2-type
LOC100507013	2.87296	0.976134	0.0187517
KY	18.9898	-0.974572	0.0220766	ENSG00000174611	kyphoscoliosis peptidase	protein-coding gene	3q22.2
CYP1B1	482.431	0.974354	0.00817793	ENSG00000138061	cytochrome P450 family 1 subfamily B member 1	protein-coding gene	2p22.2	Cytochrome P450 family 1
PDGFRA	2541.83	-0.974286	0.00647786	ENSG00000134853	platelet derived growth factor receptor alpha	protein-coding gene	4q12	Receptor Tyrosine Kinases|CD molecules|I-set domain containing
NIPAL2	10.9076	0.972575	0.0149102	ENSG00000104361	NIPA like domain containing 2	protein-coding gene	8q22.2
LOC401134	33.928	0.971917	0.0173
FBLL1	34.4032	-0.971401	0.0157784	ENSG00000188573	fibrillarin-like 1	other	5q34	Seven-beta-strand methyltransferase motif containing
C14orf38	17.3929	0.971349	0.011181
HAMP	336.706	0.971293	0.0109935	ENSG00000105697	hepcidin antimicrobial peptide	protein-coding gene	19q13.12
LOC729770	12.6444	0.971272	0.0076457
BCAM	10.549	0.970941	0.0100813	ENSG00000187244	basal cell adhesion molecule (Lutheran blood group)	protein-coding gene	19q13.32	Blood group antigens|CD molecules|C2-set domain containing|Immunoglobulin like domain containing|Ig-like cell adhesion molecule family
CXCL2	46.2782	0.970796	0.014864	ENSG00000081041	C-X-C motif chemokine ligand 2	protein-coding gene	4q13.3	Chemokine ligands|Endogenous ligands
ZC3H11A	3517.37	0.968748	0.00696819	ENSG00000058673	zinc finger CCCH-type containing 11A	protein-coding gene	1q32.1	Zinc fingers CCCH-type
SAA1	1161.5	0.967856	0.0229461	ENSG00000173432	serum amyloid A1	protein-coding gene	11p15.1	Endogenous ligands
C1orf226	182.788	-0.967008	4.08243e-05	ENSG00000239887	chromosome 1 open reading frame 226	protein-coding gene	1q23.3
FRZB	512.028	-0.963966	0.00469365	ENSG00000162998	frizzled-related protein	protein-coding gene	2q32.1	Secreted frizzled-related proteins
MCM10	227.829	-0.963664	0.00101585	ENSG00000065328	minichromosome maintenance 10 replication initiation factor	protein-coding gene	10p13
KCNS3	67.2352	-0.963304	0.0174085	ENSG00000170745	potassium voltage-gated channel modifier subfamily S member 3	protein-coding gene	2p24.2	Potassium voltage-gated channels
OS9	2702.91	-0.963294	0.0022315	ENSG00000135506	OS9, endoplasmic reticulum lectin	protein-coding gene	12q13.3-q14.1	MRH domain containing
CPA6	2.87065	0.961716	0.0222759	ENSG00000165078	carboxypeptidase A6	protein-coding gene	8q13.2	M14 carboxypeptidases
COL6A2	29.8351	0.960521	0.00951437	ENSG00000142173	collagen type VI alpha 2 chain	protein-coding gene	21q22.3	Collagens
APLNR	828.661	0.960519	0.00696819	ENSG00000134817	apelin receptor	protein-coding gene	11q12.1	Peptide receptors
FOSL2	57.6385	0.960352	0.00415817	ENSG00000075426	FOS like 2, AP-1 transcription factor subunit	protein-coding gene	2p23.2	Basic leucine zipper proteins|Fos transcription factor family
GNA14	58.5239	0.957576	0.00332042	ENSG00000156049	G protein subunit alpha 14	protein-coding gene	9q21.2	G protein subunits alpha, group q
TRIM7	17.8139	0.955751	0.00300538	ENSG00000146054	tripartite motif containing 7	protein-coding gene	5q35.3	Ring finger proteins|Tripartite motif containing
GAS5	1820.61	-0.954122	6.17088e-06	ENSG00000234741	growth arrest specific 5 (non-protein coding)	non-coding RNA	1q25.1	Long non-coding RNAs
ACTC1	13.9255	-0.949991	0.0251971	ENSG00000159251	actin, alpha, cardiac muscle 1	protein-coding gene	15q14	Actins
KCNH7	35.1835	-0.949911	0.0141035	ENSG00000184611	potassium voltage-gated channel subfamily H member 7	protein-coding gene	2q24.2	Potassium voltage-gated channels
FOXP2	348.654	-0.949085	0.0217031	ENSG00000128573	forkhead box P2	protein-coding gene	7q31.1	Forkhead boxes|Trinucleotide repeat containing
LOC441402	5.44532	0.948596	0.0256702
LOC100133957	3.40038	0.947995	0.0216175
C20orf197	5.86766	0.947984	0.0252982	ENSG00000176659	chromosome 20 open reading frame 197	other	20q13.33
HOXB3	144.003	0.9478	0.0236744	ENSG00000120093	homeobox B3	protein-coding gene	17q21.32	HOXL subclass homeoboxes
ITIH4	5.44172	0.946841	0.0196721	ENSG00000055955	inter-alpha-trypsin inhibitor heavy chain family member 4	protein-coding gene	3p21.1
HIST1H1B	583.681	-0.946119	0.00685592	ENSG00000184357	histone cluster 1 H1 family member b	protein-coding gene	6p22.1	Histones
HRASLS5	49.6747	0.944648	0.0214223	ENSG00000168004	HRAS like suppressor family member 5	protein-coding gene	11q12.3	HRAS like suppressor family
CYorf15A	41.178	-0.94402	0.0268797
LNX1	676.815	-0.942207	0.00082313	ENSG00000072201	ligand of numb-protein X 1	protein-coding gene	4q12	Ring finger proteins|PDZ domain containing
C21orf56	3.15973	-0.942118	0.0219527
SLC22A4	77.98	0.940378	0.000459206	ENSG00000197208	solute carrier family 22 member 4	protein-coding gene	5q31.1	Solute carriers|Deafness associated genes
EREG	20.5317	0.940191	0.000623884	ENSG00000124882	epiregulin	protein-coding gene	4q13.3
ANKRD20A4	287.363	0.939456	0.00516436	ENSG00000172014	ankyrin repeat domain 20 family member A4	protein-coding gene	9q13	Ankyrin repeat domain containing
CFB	121.518	0.93902	0.0218304	ENSG00000243649	complement factor B	protein-coding gene	6p21.33	Complement system|Sushi domain containing
GFPT2	180.628	0.938757	0.0031043	ENSG00000131459	glutamine-fructose-6-phosphate transaminase 2	protein-coding gene	5q35.3
CRB1	585.558	-0.938191	0.0014258	ENSG00000134376	crumbs 1, cell polarity complex component	protein-coding gene	1q31.3	Crumbs complex
DTL	310.356	-0.936715	0.00158971	ENSG00000143476	denticleless E3 ubiquitin protein ligase homolog	protein-coding gene	1q32.3	WD repeat domain containing|DDB1 and CUL4 associated factors
IRAK3	114.181	0.935268	4.73295e-05	ENSG00000090376	interleukin 1 receptor associated kinase 3	protein-coding gene	12q14.3
MEGF11	583.998	-0.934634	0.0147482	ENSG00000157890	multiple EGF like domains 11	protein-coding gene	15q22.31
COL7A1	6.65016	0.93428	0.0164973	ENSG00000114270	collagen type VII alpha 1 chain	protein-coding gene	3p21.31	Collagens|Fibronectin type III domain containing
ECRP	8.2937	0.933429	0.0282685
CTDSP2	1045.92	-0.933286	0.000173353	ENSG00000175215	CTD small phosphatase 2	protein-coding gene	12q14.1	CTD family phosphatases
C6orf15	157.123	0.932269	0.0130281	ENSG00000204542	chromosome 6 open reading frame 15	protein-coding gene	6p21.33
ZFY	394.708	-0.930117	0.0287056	ENSG00000067646	zinc finger protein, Y-linked	protein-coding gene	Yp11.2	Zinc fingers C2H2-type
PIPSL	2.19515	-0.927373	0.0299375	ENSG00000180764	PIP5K1A and PSMD4-like, pseudogene	pseudogene	10q23.33
MCHR2	2.17715	0.927299	0.027688	ENSG00000152034	melanin concentrating hormone receptor 2	protein-coding gene	6q16.2	Melanin concentrating hormone receptors
GADD45B	289.175	0.927221	0.00444203	ENSG00000099860	growth arrest and DNA damage inducible beta	protein-coding gene	19p13.3
GCNT1	67.3721	0.926169	0.00696977	ENSG00000187210	glucosaminyl (N-acetyl) transferase 1, core 2	protein-coding gene	9q21.13	Glucosaminyl (N-acetyl) transferases/xylosyltransferases
LOC100126582	14.0161	0.92505	0.00438283
P2RY6	41.086	0.923302	0.0141035	ENSG00000171631	pyrimidinergic receptor P2Y6	protein-coding gene	11q13.4	Purinergic receptors P2Y
PTGS2	106.059	0.922684	0.0121662	ENSG00000073756	prostaglandin-endoperoxide synthase 2	protein-coding gene	1q31.1
HRASLS	48.7582	-0.922424	0.00415817	ENSG00000127252	HRAS like suppressor	protein-coding gene	3q29	HRAS like suppressor family
BIRC5	1040.95	-0.921281	0.00379433	ENSG00000089685	baculoviral IAP repeat containing 5	protein-coding gene	17q25.3	Baculoviral IAP repeat containing|Chromosomal passenger complex
LOC100507115	6.58967	0.920709	0.0212707
TIGD3	10.1644	-0.919621	0.0282248	ENSG00000173825	tigger transposable element derived 3	protein-coding gene	11q13.1	Helix-turn-helix CENPB type domain containing|DNA transposon derived genes
C1orf106	101.196	-0.918414	0.00114467
LRRK1	31.1887	0.91745	0.00197399	ENSG00000154237	leucine rich repeat kinase 1	protein-coding gene	15q26.3	Roco domain containing
IL27RA	66.0718	0.915703	0.00112052	ENSG00000104998	interleukin 27 receptor subunit alpha	protein-coding gene	19p13.12	Fibronectin type III domain containing|Interleukin receptors
DNM3OS	428.814	-0.915363	0.0125606	ENSG00000230630	DNM3 opposite strand/antisense RNA	non-coding RNA	1q24.3
PCDHB13	57.6864	0.915323	0.00276175	ENSG00000187372	protocadherin beta 13	other	5q31.3	Clustered protocadherins
GBP3	661.783	0.915027	0.0073897	ENSG00000117226	guanylate binding protein 3	protein-coding gene	1p22.2
PTX3	377.969	0.91482	0.0124789	ENSG00000163661	pentraxin 3	protein-coding gene	3q25.32	Long pentraxins
S100A8	1074.27	0.914008	0.0180709	ENSG00000143546	S100 calcium binding protein A8	protein-coding gene	1q21.3	S100 calcium binding proteins|EF-hand domain containing
FCGBP	2156.47	0.913996	0.00951437	ENSG00000275395	Fc fragment of IgG binding protein	protein-coding gene	19q13.2
SOCS3	604.271	0.913282	0.00857129	ENSG00000184557	suppressor of cytokine signaling 3	protein-coding gene	17q25.3	SH2 domain containing|Suppressors of cytokine signaling
ENO3	22.3193	-0.912775	0.0196398	ENSG00000108515	enolase 3	protein-coding gene	17p13.2
SOD2	3588.35	0.912598	0.00415817	ENSG00000112096	superoxide dismutase 2	protein-coding gene	6q25.3
CPNE8	772.49	0.911862	0.0135395	ENSG00000139117	copine 8	protein-coding gene	12q12	Copines
LRRC66	6.45191	0.911759	0.0285954	ENSG00000188993	leucine rich repeat containing 66	protein-coding gene	4q12
LOC100505565	57.2905	-0.910605	0.0229461
TMEM191C	2.84941	0.906718	0.0297137	ENSG00000206140	transmembrane protein 191C	protein-coding gene	22q11.21
COPS6	4380.92	-0.903213	0.00104618	ENSG00000168090	COP9 signalosome subunit 6	protein-coding gene	7q22.1	COP9 signalosome
CDK1	1608.34	-0.902263	0.003047	ENSG00000170312	cyclin dependent kinase 1	protein-coding gene	10q21.2	Cyclin dependent kinases
MAD2L1	1161.07	-0.9022	0.00489288	ENSG00000164109	mitotic arrest deficient 2 like 1	protein-coding gene	4q27
PTPN5	15.0267	0.90214	0.0332533	ENSG00000110786	protein tyrosine phosphatase, non-receptor type 5	protein-coding gene	11p15.1	Protein tyrosine phosphatases, non-receptor type
MT1G	95.1693	0.902076	0.00650037	ENSG00000125144	metallothionein 1G	protein-coding gene	16q13	Metallothioneins
KIF11	607.08	-0.901425	0.00158971	ENSG00000138160	kinesin family member 11	protein-coding gene	10q23.33	Kinesins
DACH1	356.836	-0.901036	0.0248362	ENSG00000276644	dachshund family transcription factor 1	protein-coding gene	13q21.33
PDGFD	211.711	0.900625	0.013928	ENSG00000170962	platelet derived growth factor D	protein-coding gene	11q22.3
COL11A1	886.684	-0.900293	0.032102	ENSG00000060718	collagen type XI alpha 1 chain	protein-coding gene	1p21.1	Collagens
TNFAIP3	197.9	0.899626	0.000765003	ENSG00000118503	TNF alpha induced protein 3	protein-coding gene	6q23.3	OTU domain containing
CEBPB	127.992	0.899019	0.00300538	ENSG00000172216	CCAAT/enhancer binding protein beta	protein-coding gene	20q13.13	Basic leucine zipper proteins|CCAAT/enhancer binding proteins
IL18BP	110.65	0.897311	0.010718	ENSG00000137496	interleukin 18 binding protein	protein-coding gene	11q13.4	Immunoglobulin like domain containing
NRGN	24.4995	0.89617	0.0252349	ENSG00000154146	neurogranin	protein-coding gene	11q24.2
MT1M	204.029	0.895741	0.00379829	ENSG00000205364	metallothionein 1M	protein-coding gene	16q13	Metallothioneins
DTX3	268.226	-0.895703	0.00213911	ENSG00000178498	deltex E3 ubiquitin ligase 3	protein-coding gene	12q13.3	Ring finger proteins
COCH	53.0309	-0.895524	0.0173191	ENSG00000100473	cochlin	protein-coding gene	14q12	Deafness associated genes
TSHZ2	394.269	0.895523	0.00819103	ENSG00000182463	teashirt zinc finger homeobox 2	protein-coding gene	20q13.2	Zinc fingers C2H2-type|ZF class homeoboxes and pseudogenes
SEC31B	6.80468	-0.895227	0.0306331	ENSG00000075826	SEC31 homolog B, COPII coat complex component	protein-coding gene	10q24.31	WD repeat domain containing
RAMP3	228.539	0.89463	0.0157639	ENSG00000122679	receptor activity modifying protein 3	protein-coding gene	7p13	Receptor (G protein-coupled) activity modifying proteins
KLF2	23.103	0.894373	0.000604642	ENSG00000127528	Kruppel like factor 2	protein-coding gene	19p13.11	Zinc fingers C2H2-type|Kruppel like factors
PRTFDC1	895.171	-0.889437	0.000123751	ENSG00000099256	phosphoribosyl transferase domain containing 1	protein-coding gene	10p12.1
CKS2	1786.79	-0.888283	0.000213535	ENSG00000123975	CDC28 protein kinase regulatory subunit 2	protein-coding gene	9q22.2
NUF2	793.936	-0.888098	0.00213911	ENSG00000143228	NUF2, NDC80 kinetochore complex component	protein-coding gene	1q23.3
DMRT2	32.5662	-0.888091	0.0362462	ENSG00000173253	doublesex and mab-3 related transcription factor 2	protein-coding gene	9p24.3
CPS1	134.093	-0.887802	0.0129455	ENSG00000021826	carbamoyl-phosphate synthase 1	protein-coding gene	2q34
HOXA9	19.4288	0.887371	0.0392676	ENSG00000078399	homeobox A9	protein-coding gene	7p15.2	HOXL subclass homeoboxes
TSHR	49.5955	-0.887079	0.0395125	ENSG00000165409	thyroid stimulating hormone receptor	protein-coding gene	14q24-q31	Glycoprotein hormone receptors
SRRM3	14.4212	-0.886938	0.0300573	ENSG00000177679	serine/arginine repetitive matrix 3	protein-coding gene	7q11.23
CASC5	880.677	-0.885982	0.00415817
FLJ36031	477.712	0.885846	0.0174085
SULT2B1	10.723	0.885444	0.029867	ENSG00000088002	sulfotransferase family 2B member 1	protein-coding gene	19q13.3	Sulfotransferases, cytosolic
HABP2	7.63489	0.883952	0.0369405	ENSG00000148702	hyaluronan binding protein 2	protein-coding gene	10q25.3
C13orf27	596.377	-0.88337	0.00195897
DHCR24	633.032	0.883079	0.00370426	ENSG00000116133	24-dehydrocholesterol reductase	protein-coding gene	1p32.3
GPR63	4.29938	0.88235	0.0328211	ENSG00000112218	G protein-coupled receptor 63	protein-coding gene	6q16.1	G protein-coupled receptors, Class A orphans
VWA3B	14.2379	0.882236	0.034006	ENSG00000168658	von Willebrand factor A domain containing 3B	protein-coding gene	2q11.2
LOC100505923	13.4147	0.881666	0.0264959
ESCO2	923.141	-0.881435	0.00398257	ENSG00000171320	establishment of sister chromatid cohesion N-acetyltransferase 2	protein-coding gene	8p21.1
RANBP17	35.128	-0.881002	0.0409051	ENSG00000204764	RAN binding protein 17	protein-coding gene	5q35.1
DNA2	108.656	-0.880253	0.00435209	ENSG00000138346	DNA replication helicase/nuclease 2	protein-coding gene	10q21.3	UPF1 like RNA helicases
LOC646278	26.9059	0.880141	0.00696977
KIF14	715.128	-0.879528	0.00151731	ENSG00000118193	kinesin family member 14	protein-coding gene	1q32.1	Kinesins
TOX	488.255	-0.879026	0.0141035	ENSG00000198846	thymocyte selection associated high mobility group box	protein-coding gene	8q12.1
NTN4	187.913	-0.877311	0.0256702	ENSG00000074527	netrin 4	protein-coding gene	12q22	Netrins
PDE1C	79.7906	0.876786	0.00701197	ENSG00000154678	phosphodiesterase 1C	protein-coding gene	7p14.3	Phosphodiesterases
PCDHGA11	36.4525	0.875597	0.0214782	ENSG00000253873	protocadherin gamma subfamily A, 11	other	5q31.3	Clustered protocadherins
KIAA0748	4.04268	0.874869	0.0409051
MPZ	6.27016	-0.874611	0.0411125	ENSG00000158887	myelin protein zero	protein-coding gene	1q23.3	V-set domain containing|Ig-like cell adhesion molecule family
PSPH	2409.93	-0.873713	0.0194489	ENSG00000146733	phosphoserine phosphatase	protein-coding gene	7p11.2	HAD Asp-based non-protein phosphatases
AOX1	63.0495	-0.873662	0.0260906	ENSG00000138356	aldehyde oxidase 1	protein-coding gene	2q33.1
PLEKHA4	557.44	0.873026	0.00522032	ENSG00000105559	pleckstrin homology domain containing A4	protein-coding gene	19q13.33	Pleckstrin homology domain containing
FREM3	8.79135	-0.872587	0.0336328	ENSG00000183090	FRAS1 related extracellular matrix 3	protein-coding gene	4q31.21
CD274	68.8835	0.870651	0.0125933	ENSG00000120217	CD274 molecule	protein-coding gene	9p24.1	CD molecules|Endogenous ligands|V-set domain containing|C2-set domain containing
RHOD	9.00728	0.870179	0.0419384	ENSG00000173156	ras homolog family member D	protein-coding gene	11q13.2	Rho family GTPases
LOC100131733	6.39556	0.869799	0.0409051
ARSG	23.5894	-0.869341	0.0147482	ENSG00000141337	arylsulfatase G	protein-coding gene	17q24.2	Sulfatases
SCARNA17	23.4828	0.869181	0.00379433	ENSG00000251992	small Cajal body-specific RNA 17	non-coding RNA	18q21.1	Small Cajal body-specific RNAs
PRRT4	4.60459	0.869119	0.0417029	ENSG00000224940	proline rich transmembrane protein 4	protein-coding gene	7q32.1	Proline rich transmembrane proteins
LOC100126784	53.4478	0.868094	0.00951437
IDI2-AS1	18.8959	-0.867665	0.0433093	ENSG00000232656	IDI2 antisense RNA 1	non-coding RNA	10p15.3
ARHGEF25	44.2151	-0.867043	0.0217031	ENSG00000240771	Rho guanine nucleotide exchange factor 25	protein-coding gene	12q13.3	Rho guanine nucleotide exchange factors
MDM4	3548.26	0.866828	0.013144	ENSG00000198625	MDM4, p53 regulator	protein-coding gene	1q32.1
RARRES3	679.647	0.866088	0.00415817	ENSG00000133321	retinoic acid receptor responder 3	protein-coding gene	11q12.3	HRAS like suppressor family
FGF12	3562.14	-0.865732	0.0228558	ENSG00000114279	fibroblast growth factor 12	protein-coding gene	3q28-q29
LOC100131496	22.6278	0.864589	0.00581167
BIN2	56.6396	0.863843	0.00221322	ENSG00000110934	bridging integrator 2	protein-coding gene	12q13.13	N-BAR domain containing
CDCP1	86.3279	0.863036	0.00117095	ENSG00000163814	CUB domain containing protein 1	protein-coding gene	3p21.31	CD molecules
LOC100506585	8.80983	0.862346	0.0407102
FAM132B	14.9947	-0.862241	0.0308227
CLDN20	3.78654	0.862172	0.0455998	ENSG00000171217	claudin 20	protein-coding gene	6q25.3	Claudins
PATE2	5.57098	-0.861609	0.0362462	ENSG00000196844	prostate and testis expressed 2	protein-coding gene	11q24.2	PATE family|LY6/PLAUR domain containing
TFDP1	1168.67	-0.861241	0.000485787	ENSG00000198176	transcription factor Dp-1	protein-coding gene	13q34	Transcription factor Dp family
PCDHB12	79.6868	0.860503	0.00356798	ENSG00000120328	protocadherin beta 12	other	5q31.3	Clustered protocadherins
SOX6	1306.79	-0.858631	0.000569833	ENSG00000110693	SRY-box 6	protein-coding gene	11p15.3	SRY-boxes
CALN1	72.7986	0.858327	0.0114826	ENSG00000183166	calneuron 1	protein-coding gene	7q11.22	EF-hand domain containing
LOC100130522	4.2134	-0.85748	0.0458075
SLC47A1	58.2314	-0.857363	0.00492039	ENSG00000142494	solute carrier family 47 member 1	protein-coding gene	17p11.2	Solute carriers
TREM1	46.474	0.856222	0.0456741	ENSG00000124731	triggering receptor expressed on myeloid cells 1	protein-coding gene	6p21.1	CD molecules|V-set domain containing
LOC339400	6.70917	-0.855971	0.0417029
CHODL	153.229	0.854089	0.0476835	ENSG00000154645	chondrolectin	protein-coding gene	21q21.1	C-type lectin domain containing
CMYA5	747.257	0.853921	0.0322419	ENSG00000164309	cardiomyopathy associated 5	protein-coding gene	5q14.1	Tripartite motif containing|A-kinase anchoring proteins|Fibronectin type III domain containing
ALPL	34.9773	0.853781	0.0254527	ENSG00000162551	alkaline phosphatase, liver/bone/kidney	protein-coding gene	1p36.12	Alkaline phosphatases
LOC100507516	8.82998	0.853254	0.0463253
SERTAD4	40.3928	-0.852008	0.0395973	ENSG00000082497	SERTA domain containing 4	protein-coding gene	1q32.2
LOC285878	125.296	-0.851915	0.0444621
GPC3	26.2506	-0.851461	0.042961	ENSG00000147257	glypican 3	protein-coding gene	Xq26.2	Glypicans
SNORA58	6.3133	0.850797	0.00375906	ENSG00000249020	small nucleolar RNA, H/ACA box 58	non-coding RNA	3q22.1	Small nucleolar RNAs, H/ACA box
SEMA3D	307.702	-0.850611	0.048633	ENSG00000153993	semaphorin 3D	protein-coding gene	7q21.11	V-set domain containing|Semaphorins
SLC27A3	150.1	0.849726	0.00256622	ENSG00000143554	solute carrier family 27 member 3	protein-coding gene	1q21.3	Acyl-CoA synthetase family|Solute carriers
PFN2	6194.55	-0.848477	0.00221409	ENSG00000070087	profilin 2	protein-coding gene	3q25.1
IGFBPL1	4.86144	-0.848246	0.0397788	ENSG00000137142	insulin like growth factor binding protein like 1	protein-coding gene	9p13.1	I-set domain containing
ITPR3	35.3515	0.847088	0.0199163	ENSG00000096433	inositol 1,4,5-trisphosphate receptor type 3	protein-coding gene	6p21.31	Inositol 1,4,5-triphosphate receptors|Protein phosphatase 1 regulatory subunits
TAF6	337.819	-0.845545	0.00961808	ENSG00000106290	TATA-box binding protein associated factor 6	protein-coding gene	7q22.1
SIX1	238.407	-0.844443	0.00300538	ENSG00000126778	SIX homeobox 1	protein-coding gene	14q23.1	SINE class homeoboxes|Deafness associated genes
LRRC1	294.477	-0.844	0.00742341	ENSG00000137269	leucine rich repeat containing 1	protein-coding gene	6p12.1
UBE2C	556.728	-0.8413	0.00221322	ENSG00000175063	ubiquitin conjugating enzyme E2 C	protein-coding gene	20q13.12	Ubiquitin conjugating enzymes E2
BMP5	13.0388	0.840834	0.0126199	ENSG00000112175	bone morphogenetic protein 5	protein-coding gene	6p12.1	Bone morphogenetic proteins|Endogenous ligands
AP4M1	200.102	-0.840556	0.00300538	ENSG00000221838	adaptor related protein complex 4 mu 1 subunit	protein-coding gene	7q22.1
DCX	943.359	-0.83989	0.0346353	ENSG00000077279	doublecortin	protein-coding gene	Xq23	Doublecortin superfamily
ABCA7	3.79292	0.839877	0.0285365	ENSG00000064687	ATP binding cassette subfamily A member 7	protein-coding gene	19p13.3	ATP binding cassette subfamily A
FRMPD4	49.7962	0.839186	0.0494614	ENSG00000169933	FERM and PDZ domain containing 4	protein-coding gene	Xp22.2	PDZ domain containing|FERM domain containing
CDH3	27.6447	-0.838609	0.0417029	ENSG00000062038	cadherin 3	protein-coding gene	16q22.1	Type I classical cadherins
HSPA6	28.0414	0.835684	0.0194102	ENSG00000173110	heat shock protein family A (Hsp70) member 6	protein-coding gene	1q23.3	Heat shock 70kDa proteins
SLN	1131.2	-0.835301	0.045365	ENSG00000170290	sarcolipin	protein-coding gene	11q22.3
PRR15	3.51921	0.835269	0.0492907	ENSG00000176532	proline rich 15	protein-coding gene	7p14.3
S100A9	173.403	0.835167	0.0300573	ENSG00000163220	S100 calcium binding protein A9	protein-coding gene	1q21.3	S100 calcium binding proteins|EF-hand domain containing
CTNNA2	1330.31	0.835059	0.00321789	ENSG00000066032	catenin alpha 2	protein-coding gene	2p12
MAN1C1	318.105	0.834166	0.00356663	ENSG00000117643	mannosidase alpha class 1C member 1	protein-coding gene	1p36.11	Mannosidases alpha class 1
RBM47	421.672	0.833942	0.00168524	ENSG00000163694	RNA binding motif protein 47	protein-coding gene	4p14	RNA binding motif containing
GPR133	16.515	0.833896	0.020341
LOC100188947	26.1933	0.833869	0.00406255
ANKRD22	134.506	0.833068	0.00993696	ENSG00000152766	ankyrin repeat domain 22	protein-coding gene	10q23.31	Ankyrin repeat domain containing
LOC100506855	17.2278	0.832513	0.0076457
PRKCG	2.20695	0.832503	0.0474537	ENSG00000126583	protein kinase C gamma	protein-coding gene	19q13.42	C2 domain containing protein kinases
SNORA59A	3.4299	-0.831522	0.0159374	ENSG00000239149	small nucleolar RNA, H/ACA box 59A	non-coding RNA	1p36.21	Small nucleolar RNAs, H/ACA box
PHYHIPL	2441.08	-0.831498	0.0022315	ENSG00000165443	phytanoyl-CoA 2-hydroxylase interacting protein like	protein-coding gene	10q21.1	Fibronectin type III domain containing
PRKCDBP	7.77054	0.83103	0.0192204
HTR2B	37.0885	0.828622	0.0223417	ENSG00000135914	5-hydroxytryptamine receptor 2B	protein-coding gene	2q37.1	5-hydroxytryptamine receptors, G protein-coupled
TMSB15A	1190.64	-0.828507	0.0492329	ENSG00000158164	thymosin beta 15a	protein-coding gene	Xq22.1
MRPS17	715.751	-0.827363	0.00394188	ENSG00000239789	mitochondrial ribosomal protein S17	protein-coding gene	7p11.2	Mitochondrial ribosomal proteins
LOC554249	29.0601	0.827224	0.00697248
CBX2	37.6712	-0.827035	0.020798	ENSG00000173894	chromobox 2	protein-coding gene	17q25.3	Chromobox family
LOC643723	13.3844	-0.82695	0.0241562
SLC44A1	3124.48	-0.826246	0.00197399	ENSG00000070214	solute carrier family 44 member 1	protein-coding gene	9q31.1-q31.2	CD molecules|Solute carriers
LOC100216545	88.4598	0.826002	0.000418516
RPE65	295.333	-0.825949	0.00561025	ENSG00000116745	RPE65, retinoid isomerohydrolase	protein-coding gene	1p31.3
HTATIP2	130.08	-0.825866	0.00263456	ENSG00000109854	HIV-1 Tat interactive protein 2	protein-coding gene	11p15.1	Short chain dehydrogenase/reductase superfamily
TUSC3	514.157	-0.82517	0.0214223	ENSG00000104723	tumor suppressor candidate 3	protein-coding gene	8p22	Oligosaccharyltransferase complex subunits
tRNA-Lys.4566.chrM	4.02564	0.823489	0.0325266
BDNF	60.849	0.82327	0.0239532	ENSG00000176697	brain derived neurotrophic factor	protein-coding gene	11p14.1	Endogenous ligands
MYO7A	43.9054	0.821782	0.0198967	ENSG00000137474	myosin VIIA	protein-coding gene	11q13.5	A-kinase anchoring proteins|Myosins, class VII|Deafness associated genes|FERM domain containing
HPR	124.242	-0.821205	0.0371491	ENSG00000261701	haptoglobin-related protein	protein-coding gene	16q22.2	Sushi domain containing
DENND2C	22.5279	0.821192	0.0235622	ENSG00000175984	DENN domain containing 2C	protein-coding gene	1p13.2	DENN/MADD domain containing
SLITRK5	29.1906	-0.821115	0.016352	ENSG00000165300	SLIT and NTRK like family member 5	protein-coding gene	13q31.2
LOC145474	59.5784	0.819969	0.00998209
ADAMDEC1	26.7952	-0.819605	0.0477221	ENSG00000134028	ADAM like decysin 1	protein-coding gene	8p21.2
C15orf23	400.97	-0.819604	0.00025709
CCDC85A	60.258	0.818761	0.0345669	ENSG00000055813	coiled-coil domain containing 85A	protein-coding gene	2p16.1
RDH5	58.0502	0.818512	0.0441547	ENSG00000135437	retinol dehydrogenase 5	protein-coding gene	12q13.2	Short chain dehydrogenase/reductase superfamily
SP140L	123.541	0.817507	0.00221322	ENSG00000185404	SP140 nuclear body protein like	protein-coding gene	2q37.1	PHD finger proteins
DNLZ	29.6848	0.817343	0.00108587	ENSG00000213221	DNL-type zinc finger	protein-coding gene	9q34.3	Zinc fingers
TSLP	25.2777	0.816929	0.0425935	ENSG00000145777	thymic stromal lymphopoietin	protein-coding gene	5q22.1
C21orf81	3.91559	0.816659	0.0368342
TGFBI	315.324	0.815353	0.0110985	ENSG00000120708	transforming growth factor beta induced	protein-coding gene	5q31.1
LOC154761	133.61	0.813055	0.0229447
RLBP1	44.4322	-0.813039	0.0342729	ENSG00000140522	retinaldehyde binding protein 1	protein-coding gene	15q26.1
HOXB13	8.42185	-0.811673	0.0433007	ENSG00000159184	homeobox B13	protein-coding gene	17q21.32	HOXL subclass homeoboxes
TNFSF14	37.803	0.811432	0.00232537	ENSG00000125735	TNF superfamily member 14	protein-coding gene	19p13.3	CD molecules|Tumor necrosis factor superfamily
CLSTN2	45.5991	-0.811181	0.0251856	ENSG00000158258	calsyntenin 2	protein-coding gene	3q23	Cadherin related
BIRC3	693.137	0.810658	0.0484527	ENSG00000023445	baculoviral IAP repeat containing 3	protein-coding gene	11q22.2	Ring finger proteins|Baculoviral IAP repeat containing|Caspase recruitment domain containing
LOC100507552	118.779	-0.809878	0.0104989
LOC100129484	13.3382	0.80936	0.0196721
METTL21B	333.882	-0.809225	0.0150294
FAM65C	22.9672	0.80864	0.0319124
MEX3A	595.892	-0.807918	0.00531155	ENSG00000254726	mex-3 RNA binding family member A	protein-coding gene	1q22	Ring finger proteins
CEP85	69.3204	-0.807731	0.00301058	ENSG00000130695	centrosomal protein 85	protein-coding gene	1p36.11
MTMR7	143.1	-0.806013	0.0120471	ENSG00000003987	myotubularin related protein 7	protein-coding gene	8p22	Myotubularins|Phosphoinositide phosphatases
CRISPLD2	71.8127	0.805908	0.00865864	ENSG00000103196	cysteine rich secretory protein LCCL domain containing 2	protein-coding gene	16q24.1
MVD	51.0929	0.805203	0.00844938	ENSG00000167508	mevalonate diphosphate decarboxylase	protein-coding gene	16q24.2
TMC1	13.9536	0.804022	0.0126199	ENSG00000165091	transmembrane channel like 1	protein-coding gene	9q21.13	Transmembrane channel likes|Deafness associated genes
RRN3P3	19.0218	0.803039	0.00469365	ENSG00000257122	RRN3 homolog, RNA polymerase I transcription factor pseudogene 3	pseudogene	16p12.2
GULP1	310.304	-0.800455	0.0198769	ENSG00000144366	GULP, engulfment adaptor PTB domain containing 1	protein-coding gene	2q32.1-q32.2
C1orf173	122.126	0.799929	0.0327386
CA11	110.173	0.79973	0.00951437	ENSG00000063180	carbonic anhydrase 11	protein-coding gene	19q13.33	Carbonic anhydrases
LOC100505584	8.9054	0.796663	0.0121003
LOC400550	10.2776	0.795242	0.0402845
S100A4	352.858	0.794753	0.00631431	ENSG00000196154	S100 calcium binding protein A4	protein-coding gene	1q21.3	S100 calcium binding proteins|EF-hand domain containing
PTGES	33.7498	0.794546	0.0269508	ENSG00000148344	prostaglandin E synthase	protein-coding gene	9q34.11
RUNX1	502.94	0.794092	0.00445041	ENSG00000159216	runt related transcription factor 1	protein-coding gene	21q22.12
FCGR1B	160.777	0.79265	0.0179604	ENSG00000198019	Fc fragment of IgG receptor Ib	protein-coding gene	1p11.2	Immunoglobulin like domain containing
SPAG5	190.922	-0.792064	0.00229563	ENSG00000076382	sperm associated antigen 5	protein-coding gene	17q11.2
CACNA2D4	12.6598	0.791743	0.0353109	ENSG00000151062	calcium voltage-gated channel auxiliary subunit alpha2delta 4	protein-coding gene	12p13.33	Calcium voltage-gated channel subunits
FIP1L1	1045.1	-0.790181	0.00214795	ENSG00000145216	factor interacting with PAPOLA and CPSF1	protein-coding gene	4q12
LOC100132272	18.0421	0.790011	0.00573852
ADAM22	790.063	-0.788816	0.00157365	ENSG00000008277	ADAM metallopeptidase domain 22	protein-coding gene	7q21.12	ADAM metallopeptidase domain containing
OGN	33.7348	-0.787353	0.0166432	ENSG00000106809	osteoglycin	protein-coding gene	9q22.31	Small leucine rich repeat proteoglycans
SEZ6	215.189	-0.787016	0.0383225	ENSG00000063015	seizure related 6 homolog	protein-coding gene	17q11.2	Sushi domain containing
LOC100505554	9.19048	0.78689	0.0233014
NEK2	433.706	-0.786864	0.00531155	ENSG00000117650	NIMA related kinase 2	protein-coding gene	1q32.3	Protein phosphatase 1 regulatory subunits
DENND3	65.5512	0.786228	0.00934276	ENSG00000105339	DENN domain containing 3	protein-coding gene	8q24.3	WD repeat domain containing|DENN/MADD domain containing
LOC100288846	18.2342	0.785654	0.0279712
PDHA1	985.355	-0.78438	0.000589513	ENSG00000131828	pyruvate dehydrogenase (lipoamide) alpha 1	protein-coding gene	Xp22.12
KCNK3	26.5245	-0.783853	0.0471722	ENSG00000171303	potassium two pore domain channel subfamily K member 3	protein-coding gene	2p23.3	Potassium two pore domain channel subfamily K
CTHRC1	290.028	-0.783848	0.0354298	ENSG00000164932	collagen triple helix repeat containing 1	protein-coding gene	8q22.3
C5AR1	88.7863	0.781918	0.012733	ENSG00000197405	complement C5a receptor 1	protein-coding gene	19q13.32	Complement component GPCRs|CD molecules|Complement system
HSD3B7	110.952	0.781458	0.00246466	ENSG00000099377	hydroxy-delta-5-steroid dehydrogenase, 3 beta- and steroid delta-isomerase 7	protein-coding gene	16p11.2	Short chain dehydrogenase/reductase superfamily
FAM72A	68.441	-0.780993	0.0187517	ENSG00000196550	family with sequence similarity 72 member A	protein-coding gene	1q32.1
LOC100506201	170.84	0.780941	0.0402845
CSTA	42.6028	0.77858	0.0097979	ENSG00000121552	cystatin A	protein-coding gene	3q21.1	Cystatins, type 1
SC4MOL	1452.57	0.778091	0.00407907
SERINC5	2270.76	-0.777861	0.00226238	ENSG00000164300	serine incorporator 5	protein-coding gene	5q14.1
ARHGEF35	32.2765	0.777444	0.029867	ENSG00000213214	Rho guanine nucleotide exchange factor 35	protein-coding gene	7q35	Rho guanine nucleotide exchange factors
COL8A2	144.922	0.777012	0.0216766	ENSG00000171812	collagen type VIII alpha 2 chain	protein-coding gene	1p34.3	Collagens
CDC20	228.636	-0.775879	0.00457553	ENSG00000117399	cell division cycle 20	protein-coding gene	1p34.2	WD repeat domain containing
CALCRL	2773.08	-0.775832	0.0251049	ENSG00000064989	calcitonin receptor like receptor	protein-coding gene	2q32.1	Calcitonin receptors
PTPLA	26.3288	-0.774359	0.00852274
ZNF560	13.168	-0.773502	0.0436942	ENSG00000198028	zinc finger protein 560	protein-coding gene	19p13.2	Zinc fingers C2H2-type
ZDHHC14	156.999	0.772797	0.000226896	ENSG00000175048	zinc finger DHHC-type containing 14	protein-coding gene	6q25.3	Zinc fingers DHHC-type
HRH2	22.3315	0.772794	0.04319	ENSG00000113749	histamine receptor H2	protein-coding gene	5q35.2	Histamine receptors
PARD3B	269.088	0.771535	0.00315709	ENSG00000116117	par-3 family cell polarity regulator beta	protein-coding gene	2q33.3	PDZ domain containing
C1R	1598.99	0.771387	0.00979584	ENSG00000159403	complement C1r	protein-coding gene	12p13.31	Complement system|Sushi domain containing
LOC81691	34.8399	-0.770819	0.030039
GPR180	772.24	-0.7701	0.00561639	ENSG00000152749	G protein-coupled receptor 180	protein-coding gene	13q32.1
IGFBP6	69.2075	0.769905	0.0204706	ENSG00000167779	insulin like growth factor binding protein 6	protein-coding gene	12q13.13	Insulin like growth factor binding proteins
PLAC8	110.768	0.769595	0.00516436	ENSG00000145287	placenta specific 8	protein-coding gene	4q21.22
WISP1	159.993	0.769318	0.0325611	ENSG00000104415	WNT1 inducible signaling pathway protein 1	protein-coding gene	8q24.22	CYR61/CTGF/NOV matricellular proteins
APOL1	110.299	0.769229	0.00158278	ENSG00000100342	apolipoprotein L1	protein-coding gene	22q12.3	Apolipoproteins
RARRES2	325.947	0.76914	0.0438028	ENSG00000106538	retinoic acid receptor responder 2	protein-coding gene	7q36.1	Endogenous ligands
BUB1B	296.286	-0.768877	0.00438283	ENSG00000156970	BUB1 mitotic checkpoint serine/threonine kinase B	protein-coding gene	15q15.1
LYL1	5.85163	0.768819	0.0444621	ENSG00000104903	LYL1, basic helix-loop-helix family member	protein-coding gene	19p13.13	Basic helix-loop-helix proteins
HIST1H4C	24589.7	-0.766859	0.00418275	ENSG00000197061	histone cluster 1 H4 family member c	protein-coding gene	6p22.2	Histones
HIP1	955.712	-0.766799	0.00606074	ENSG00000127946	huntingtin interacting protein 1	protein-coding gene	7q11.23
LOC100131607	53.8585	0.766333	0.00290391
KYNU	41.2899	0.766323	0.0187517	ENSG00000115919	kynureninase	protein-coding gene	2q22.2
INE2	37.2401	0.766306	0.00329152	ENSG00000281371	inactivation escape 2 (non-protein coding)	non-coding RNA	Xp22.2
LOC100507008	1936.59	-0.765822	0.0342184
C7orf63	66.441	0.764627	0.0209076
RPS6KA4	55.2702	0.764534	0.00173181	ENSG00000162302	ribosomal protein S6 kinase A4	protein-coding gene	11q13.1	Mitogen-activated protein kinase-activated protein kinases
TMUB1	6.60111	0.763885	0.0126199	ENSG00000164897	transmembrane and ubiquitin like domain containing 1	protein-coding gene	7q36.1
ASPM	2854.98	-0.763739	0.00857129	ENSG00000066279	abnormal spindle microtubule assembly	protein-coding gene	1q31.3
LOC100506620	5.67771	0.763447	0.025077
FAM117B	536.411	-0.76217	0.00320523	ENSG00000138439	family with sequence similarity 117 member B	protein-coding gene	2q33.2
C19orf38	14.2055	0.761772	0.0428429	ENSG00000214212	chromosome 19 open reading frame 38	protein-coding gene	19p13.2
LONRF2	611.919	0.761278	0.00320523	ENSG00000170500	LON peptidase N-terminal domain and ring finger 2	protein-coding gene	2q11.2	Ring finger proteins
C1S	1376.8	0.760891	0.0181284	ENSG00000182326	complement C1s	protein-coding gene	12p13.31	Complement system|Sushi domain containing
LOC100507299	14.9013	0.760136	0.00708636
STMN1	10132.8	-0.758705	0.00228633	ENSG00000117632	stathmin 1	protein-coding gene	1p36.11	Stathmins
SOX4	12813.6	-0.758333	0.0199569	ENSG00000124766	SRY-box 4	protein-coding gene	6p22.3	SRY-boxes
TLR2	124.723	0.757692	0.0115315	ENSG00000137462	toll like receptor 2	protein-coding gene	4q31.3	CD molecules|Toll like receptors
C12orf26	205.736	0.757382	0.00201949
CELSR3	74.1376	-0.756115	0.0252982	ENSG00000008300	cadherin EGF LAG seven-pass G-type receptor 3	protein-coding gene	3p21.31	Adhesion G protein-coupled receptors, subfamily C|CELSR cadherins
MTAP	249.563	-0.755639	0.0138295	ENSG00000099810	methylthioadenosine phosphorylase	protein-coding gene	9p21.3
NCRNA00167	14.5015	0.755579	0.00576689
SELM	283.055	0.755574	0.0092606
TMEM99	178.031	-0.755155	0.00214795	ENSG00000167920	transmembrane protein 99	protein-coding gene	17q21.2
GSDMD	36.074	0.755154	0.0230261	ENSG00000104518	gasdermin D	protein-coding gene	8q24.3
HIST1H3D	11.868	-0.752108	0.0279782	ENSG00000197409	histone cluster 1 H3 family member d	protein-coding gene	6p22.2	Histones
LOC728975	10.3514	0.751697	0.0187517
FCRLB	13.2658	0.751196	0.0355495	ENSG00000162746	Fc receptor like B	protein-coding gene	1q23.3	Immunoglobulin like domain containing
GPR126	78.0211	-0.750209	0.0280014
RIPPLY2	32.8382	-0.74991	0.0409483	ENSG00000203877	ripply transcriptional repressor 2	protein-coding gene	6q14.2
TTK	317.526	-0.749855	0.0150976	ENSG00000112742	TTK protein kinase	protein-coding gene	6q14.1
EMB	159.174	0.749018	0.013802	ENSG00000170571	embigin	protein-coding gene	5q11.1	I-set domain containing|Immunoglobulin like domain containing
IL7	48.7471	0.748545	0.0309514	ENSG00000104432	interleukin 7	protein-coding gene	8q21.13	Interleukins
MNDA	459.263	0.748198	0.0109935	ENSG00000163563	myeloid cell nuclear differentiation antigen	protein-coding gene	1q23.1	Pyrin domain containing|Pyrin and HIN domain family
LOC100507460	797.549	-0.748114	0.0126199
CLECL1	25.1882	0.747928	0.0489023	ENSG00000184293	C-type lectin like 1	protein-coding gene	12p13.31
PIK3R3	822.783	-0.747479	0.00158971	ENSG00000117461	phosphoinositide-3-kinase regulatory subunit 3	protein-coding gene	1p34.1	SH2 domain containing
PPARGC1B	80.8755	0.744192	0.0103159	ENSG00000155846	PPARG coactivator 1 beta	protein-coding gene	5q32	RNA binding motif containing
LOC728752	10.0321	0.744143	0.0117124
IPCEF1	123.839	0.743496	0.0113159	ENSG00000074706	interaction protein for cytohesin exchange factors 1	protein-coding gene	6q25.2	Pleckstrin homology domain containing
TMPO	3379.36	-0.743478	0.00346135	ENSG00000120802	thymopoietin	protein-coding gene	12q23.1	LEM domain containing
LOC100133315	21.8549	-0.743294	0.0198817
CCL4L2	20.0955	-0.742353	0.048633	ENSG00000276070	C-C motif chemokine ligand 4 like 2	protein-coding gene	17q12	Chemokine ligands
CCL4L1	20.0955	-0.742353	0.048633		C-C motif chemokine ligand 4 like 1	protein-coding gene	17q12 alternate reference locus	Chemokine ligands
CENPF	6477.1	-0.742285	0.008219	ENSG00000117724	centromere protein F	protein-coding gene	1q41
LOC100127891	31.3546	0.741701	0.00332042
DEPDC1	619.518	-0.741287	0.00857991	ENSG00000024526	DEP domain containing 1	protein-coding gene	1p31.3
DEPDC1B	227.217	-0.741147	0.0242262	ENSG00000035499	DEP domain containing 1B	protein-coding gene	5q12.1
SAMD15	31.556	0.74061	0.0324966	ENSG00000100583	sterile alpha motif domain containing 15	protein-coding gene	14q24.3	Sterile alpha motif domain containing
CNPY4	362.701	-0.740437	0.0137585	ENSG00000166997	canopy FGF signaling regulator 4	protein-coding gene	7q22.1
DTNA	6554.65	0.740361	0.00294955	ENSG00000134769	dystrobrevin alpha	protein-coding gene	18q12.1	Zinc fingers ZZ-type
ACAP1	15.255	0.739074	0.0254565	ENSG00000072818	ArfGAP with coiled-coil, ankyrin repeat and PH domains 1	protein-coding gene	17p13.1	ArfGAPs|Ankyrin repeat domain containing|Pleckstrin homology domain containing|BAR-PH domain containing
LOC100507209	150.474	0.737557	0.00814454
FAM43B	59.9381	0.737347	0.0230261	ENSG00000183114	family with sequence similarity 43 member B	protein-coding gene	1p36.12
FAM129B	60.3965	0.737187	0.00431689	ENSG00000136830	family with sequence similarity 129 member B	protein-coding gene	9q34.11
TMEM158	311.854	0.736837	0.0127386	ENSG00000249992	transmembrane protein 158 (gene/pseudogene)	protein-coding gene	3p21.31
LOC100506751	17.0786	0.736093	0.020914
RAB33A	226.302	-0.734885	0.0487605	ENSG00000134594	RAB33A, member RAS oncogene family	protein-coding gene	Xq26.1	RAB, member RAS oncogene GTPases
ASF1B	130.568	-0.734665	0.0149201	ENSG00000105011	anti-silencing function 1B histone chaperone	protein-coding gene	19p13.12
PCDHB7	152.866	0.734318	0.0384185	ENSG00000113212	protocadherin beta 7	other	5q31.3	Clustered protocadherins
CENPL	222.546	-0.734306	0.000625836	ENSG00000120334	centromere protein L	protein-coding gene	1q25.1
C3	7665.1	0.733412	0.014847	ENSG00000125730	complement C3	protein-coding gene	19p13.3	Complement system|Endogenous ligands|C3 and PZP like, alpha-2-macroglobulin domain containing
ESPL1	30.3847	-0.732971	0.0433093	ENSG00000135476	extra spindle pole bodies like 1, separase	protein-coding gene	12q13.13
ALOX5	54.4542	0.732449	0.0168785	ENSG00000012779	arachidonate 5-lipoxygenase	protein-coding gene	10q11.21	Arachidonate lipoxygenases
HMHA1	42.1047	0.731409	0.0203737
ZNF768	11.6805	0.731134	0.0196721	ENSG00000169957	zinc finger protein 768	protein-coding gene	16p11.2	Zinc fingers C2H2-type
SPI1	10.5404	0.730547	0.045365	ENSG00000066336	Spi-1 proto-oncogene	protein-coding gene	11p11.2	ETS transcription factor family
UGT8	542.224	-0.728723	0.0366259	ENSG00000174607	UDP glycosyltransferase 8	protein-coding gene	4q26	UDP glucuronosyltransferases
LOC100652964	18.8357	0.72861	0.0300573
CCNB2	397.139	-0.728326	0.0155685	ENSG00000157456	cyclin B2	protein-coding gene	15q22.2	Cyclins
FAM83D	56.2787	-0.727663	0.0309845	ENSG00000101447	family with sequence similarity 83 member D	protein-coding gene	20q11.23
C1RL	179.789	0.72693	0.00189701	ENSG00000139178	complement C1r subcomponent like	protein-coding gene	12p13.31	Sushi domain containing
TBC1D30	49.1814	-0.726858	0.0226897	ENSG00000111490	TBC1 domain family member 30	protein-coding gene	12q14.3
AP3B2	80.5213	-0.725285	0.0277482	ENSG00000103723	adaptor related protein complex 3 beta 2 subunit	protein-coding gene	15q25.2
C12orf34	68.9214	-0.724785	0.0358984
DHCR7	533.432	0.722725	0.00961808	ENSG00000172893	7-dehydrocholesterol reductase	protein-coding gene	11q13.4
NBEAL2	4.32511	0.722267	0.047791	ENSG00000160796	neurobeachin like 2	protein-coding gene	3p21.31	WD repeat domain containing|BEACH domain containing
PODNL1	9.37233	0.721575	0.048633	ENSG00000132000	podocan like 1	protein-coding gene	19p13.12
C14orf23	249.091	0.720436	0.0168692
KCNE4	508.719	0.720165	0.0132659	ENSG00000152049	potassium voltage-gated channel subfamily E regulatory subunit 4	protein-coding gene	2q36.1	Potassium voltage-gated channel regulatory subunits
GGH	1033.35	-0.719993	0.00158278	ENSG00000137563	gamma-glutamyl hydrolase	protein-coding gene	8q12.3
CH25H	73.8592	0.719549	0.0497959	ENSG00000138135	cholesterol 25-hydroxylase	protein-coding gene	10q23.31	Fatty acid hydroxylase domain containing
C5orf39	142.673	0.719137	0.0127562
EXO1	82.3718	-0.719056	0.0241672	ENSG00000174371	exonuclease 1	protein-coding gene	1q43	Exonucleases
ZBTB8B	20.3144	-0.717392	0.0406258	ENSG00000273274	zinc finger and BTB domain containing 8B	protein-coding gene	1p35.1	Zinc fingers C2H2-type|BTB domain containing
FCGR1C	72.8871	0.717174	0.0399419
NEAT1	155.982	0.716614	0.0336046	ENSG00000245532	nuclear paraspeckle assembly transcript 1 (non-protein coding)	non-coding RNA	11q13.1	Long non-coding RNAs
RHBDD2	2622.95	-0.716442	0.020341	ENSG00000005486	rhomboid domain containing 2	protein-coding gene	7q11.23	Rhomboid family
GPR85	156.08	-0.716438	0.034207	ENSG00000164604	G protein-coupled receptor 85	protein-coding gene	7q31.1	G protein-coupled receptors, Class A orphans
SPSB4	55.323	-0.716099	0.0138349	ENSG00000175093	splA/ryanodine receptor domain and SOCS box containing 4	protein-coding gene	3q23
UNC13D	13.7156	0.715795	0.0170413	ENSG00000092929	unc-13 homolog D	protein-coding gene	17q25.3	UNC13 homologs
IDUA	11.0198	0.714796	0.042961	ENSG00000127415	iduronidase, alpha-L-	protein-coding gene	4p16.3
DUSP1	871.418	0.71374	0.0127386	ENSG00000120129	dual specificity phosphatase 1	protein-coding gene	5q35.1	MAP kinase phosphatases
MMP14	55.9731	0.713716	0.00903548	ENSG00000157227	matrix metallopeptidase 14	protein-coding gene	14q11.2	M10 matrix metallopeptidases
OGFRL1	331.078	0.713221	0.00610894	ENSG00000119900	opioid growth factor receptor like 1	protein-coding gene	6q13
DKFZP564C196	4.55298	0.712747	0.0499214
FAM115C	186.09	0.712204	0.00357814
RAB11FIP1	54.8587	0.711149	0.00951437	ENSG00000156675	RAB11 family interacting protein 1	protein-coding gene	8p11.23	C2 domain containing
CCDC69	67.3344	0.7111	0.00637534	ENSG00000198624	coiled-coil domain containing 69	protein-coding gene	5q33.1
C11orf95	190.614	-0.710493	0.000209539	ENSG00000188070	chromosome 11 open reading frame 95	protein-coding gene	11q13.1
EIF3M	2809.41	-0.710011	0.00242973	ENSG00000149100	eukaryotic translation initiation factor 3 subunit M	protein-coding gene	11p13	Eukaryotic translation initiation factor 3
MYCN	192.356	-0.709587	0.0209076	ENSG00000134323	MYCN proto-oncogene, bHLH transcription factor	protein-coding gene	2p24.3	Basic helix-loop-helix proteins
TNFAIP8L3	95.4557	0.708915	0.000652423	ENSG00000183578	TNF alpha induced protein 8 like 3	protein-coding gene	15q21.2
ELMOD1	565.712	0.707512	0.0141352	ENSG00000110675	ELMO domain containing 1	protein-coding gene	11q22.3
LOC100505501	128.427	-0.706384	0.0448723
GTSE1	228.012	-0.706288	0.0168692	ENSG00000075218	G2 and S-phase expressed 1	protein-coding gene	22q13.31
PVRL3	174.03	0.705391	0.0211315
KCNQ1	25.4174	0.705228	0.040357	ENSG00000053918	potassium voltage-gated channel subfamily Q member 1	protein-coding gene	11p15.5-p15.4	Potassium voltage-gated channels
MBTD1	430.641	-0.705104	0.00058674	ENSG00000011258	mbt domain containing 1	protein-coding gene	17q21.33	MBT domain containing
SLC26A2	1435.69	0.705051	0.00287061	ENSG00000155850	solute carrier family 26 member 2	protein-coding gene	5q32	Solute carriers
NCRNA00188	11291	-0.704043	0.000486914
MICB	26.7775	-0.703997	0.0463253	ENSG00000204516	MHC class I polypeptide-related sequence B	protein-coding gene	6p21.33	C1-set domain containing
CCR1	210.531	0.703793	0.0121003	ENSG00000163823	C-C motif chemokine receptor 1	protein-coding gene	3p21.31	CD molecules|C-C motif chemokine receptors
FOS	2080.8	0.703428	0.00619674	ENSG00000170345	Fos proto-oncogene, AP-1 transcription factor subunit	protein-coding gene	14q24.3	Basic leucine zipper proteins|Fos transcription factor family
TMEM107	235.552	0.703044	0.00207123	ENSG00000179029	transmembrane protein 107	protein-coding gene	17p13.1
CCDC107	169.116	0.702879	0.00379433	ENSG00000159884	coiled-coil domain containing 107	protein-coding gene	9p13.3
RAD51	49.8667	-0.702615	0.0173196	ENSG00000051180	RAD51 recombinase	protein-coding gene	15q15.1	Fanconi anemia complementation groups
DEF6	25.4354	0.702353	0.0419983	ENSG00000023892	DEF6, guanine nucleotide exchange factor	protein-coding gene	6p21.31	Pleckstrin homology domain containing
NOG	116.224	-0.702253	0.0452765	ENSG00000183691	noggin	protein-coding gene	17q22
RELB	19.8706	0.700879	0.0238541	ENSG00000104856	RELB proto-oncogene, NF-kB subunit	protein-coding gene	19q13.32	NF-kappa B complex subunits
AFAP1L2	310.394	-0.698843	0.0268247	ENSG00000169129	actin filament associated protein 1 like 2	protein-coding gene	10q25.3	Pleckstrin homology domain containing
ALS2CR12	25.4717	0.698418	0.0203935	ENSG00000155749	amyotrophic lateral sclerosis 2 chromosome region 12	protein-coding gene	2q33.1
GLT8D2	26.0752	0.698317	0.0397788	ENSG00000120820	glycosyltransferase 8 domain containing 2	protein-coding gene	12q23.3	Glycosyltransferase family 8
PBK	1085.91	-0.698077	0.0281345	ENSG00000168078	PDZ binding kinase	protein-coding gene	8p21.1
BCL7A	94.069	-0.698003	0.018048	ENSG00000110987	BCL tumor suppressor 7A	protein-coding gene	12q24.31
ALDOC	3072.8	-0.697825	0.0473655	ENSG00000109107	aldolase, fructose-bisphosphate C	protein-coding gene	17q11.2
GPR132	13.8979	0.696951	0.0229275	ENSG00000183484	G protein-coupled receptor 132	protein-coding gene	14q32.33	G protein-coupled receptors, Class A orphans
PCID2	366.256	-0.69661	0.00951437	ENSG00000126226	PCI domain containing 2	protein-coding gene	13q34	Transcription and export complex 2
CD109	262.149	0.696022	0.013928	ENSG00000156535	CD109 molecule	protein-coding gene	6q13	CD molecules|C3 and PZP like, alpha-2-macroglobulin domain containing
C9orf30-TMEFF1	918.665	-0.695858	0.00935046
LOC100652886	525.253	0.695511	0.0390154
ZRSR2	155.171	0.694326	0.00538009	ENSG00000169249	zinc finger CCCH-type, RNA binding motif and serine/arginine rich 2	protein-coding gene	Xp22.2	Zinc fingers CCCH-type|RNA binding motif containing
ZIC1	186.491	-0.693315	0.0214782	ENSG00000152977	Zic family member 1	protein-coding gene	3q24	Zinc fingers C2H2-type
RPLP0	28608.4	-0.693314	0.00082313	ENSG00000089157	ribosomal protein lateral stalk subunit P0	protein-coding gene	12q24.23	L ribosomal proteins
KCNT2	314.382	-0.693069	0.0336328	ENSG00000162687	potassium sodium-activated channel subfamily T member 2	protein-coding gene	1q31.3	Potassium sodium-activated channel subfamily T
CCP110	1358.37	-0.692673	0.00345542	ENSG00000103540	centriolar coiled-coil protein 110	protein-coding gene	16p12.3
ADAMTS9	542.476	0.69263	0.0181284	ENSG00000163638	ADAM metallopeptidase with thrombospondin type 1 motif 9	protein-coding gene	3p14.1	ADAM metallopeptidases with thrombospondin type 1 motif
CHN1	875.301	0.692624	0.00951437	ENSG00000128656	chimerin 1	protein-coding gene	2q31.1	Rho GTPase activating proteins|SH2 domain containing
HMGB2	5255.29	-0.691261	0.00166692	ENSG00000164104	high mobility group box 2	protein-coding gene	4q34.1	Canonical high mobility group
IL4R	61.8556	0.691212	0.0222827	ENSG00000077238	interleukin 4 receptor	protein-coding gene	16p12.1	CD molecules|Interleukin receptors
C21orf62	2341.72	0.690954	0.0199163	ENSG00000205929	chromosome 21 open reading frame 62	protein-coding gene	21q22.11
TAF5	79.7502	-0.690278	0.00563398	ENSG00000148835	TATA-box binding protein associated factor 5	protein-coding gene	10q24.33	WD repeat domain containing
PDE7A	187.64	-0.68973	0.00142502	ENSG00000205268	phosphodiesterase 7A	protein-coding gene	8q13.1	Phosphodiesterases
IDI2	37.8758	-0.688954	0.00951437	ENSG00000148377	isopentenyl-diphosphate delta isomerase 2	protein-coding gene	10p15.3
SNPH	50.3949	0.688609	0.0207677	ENSG00000101298	syntaphilin	protein-coding gene	20p13
TOP2A	4887.67	-0.688507	0.0194102	ENSG00000131747	topoisomerase (DNA) II alpha	protein-coding gene	17q21.2	Topoisomerases
DLL1	109.519	-0.688481	0.0438297	ENSG00000198719	delta like canonical Notch ligand 1	protein-coding gene	6q27
EZH2	280.197	-0.688305	0.0137162	ENSG00000106462	enhancer of zeste 2 polycomb repressive complex 2 subunit	protein-coding gene	7q36.1	Lysine methyltransferases|Myb/SANT domain containing|Polycomb repressive complex 2|SET domain containing
LNP1	69.6399	-0.687759	0.0213914	ENSG00000206535	leukemia NUP98 fusion partner 1	protein-coding gene	3q12.2
C15orf34	12.1852	0.687684	0.0235881
PLK1	133.168	-0.686196	0.0436219	ENSG00000166851	polo like kinase 1	protein-coding gene	16p12.2
SNHG9	83.7486	0.68616	0.0295776	ENSG00000255198	small nucleolar RNA host gene 9	non-coding RNA	16p13.3
LGSN	9.46747	0.685745	0.0166976	ENSG00000146166	lengsin, lens protein with glutamine synthetase domain	protein-coding gene	6q12
GDF1	13.3087	0.685574	0.042775	ENSG00000130283	growth differentiation factor 1	protein-coding gene	19p13.11	Endogenous ligands
PRR24	60.2903	0.685568	0.0264095
SNORA59B	3.03201	-0.684136	0.0434607	ENSG00000266079	small nucleolar RNA, H/ACA box 59B	non-coding RNA	17p11.2	Small nucleolar RNAs, H/ACA box
PRIM1	436.028	-0.683047	0.00147454	ENSG00000198056	primase (DNA) subunit 1	protein-coding gene	12q13.3
UGT2B15	3.57376	0.682201	0.0438297	ENSG00000196620	UDP glucuronosyltransferase family 2 member B15	protein-coding gene	4q13.2	UDP glucuronosyltransferases
LOC284561	4.21985	0.68141	0.0316671
MCM2	300.981	-0.680343	0.00961808	ENSG00000073111	minichromosome maintenance complex component 2	protein-coding gene	3q21.3	MCM family
KCNC1	39.1549	0.680226	0.0499408	ENSG00000129159	potassium voltage-gated channel subfamily C member 1	protein-coding gene	11p15.1	Potassium voltage-gated channels
GRIA1	455.629	0.679703	0.0409483	ENSG00000155511	glutamate ionotropic receptor AMPA type subunit 1	protein-coding gene	5q33.2	Glutamate ionotropic receptor AMPA type subunits
LOC100507117	10.9706	0.678187	0.0187517
APOL6	1477.28	0.677296	0.00705566	ENSG00000221963	apolipoprotein L6	protein-coding gene	22q12.3	Apolipoproteins
FCGR1A	807.822	0.677087	0.0342184	ENSG00000150337	Fc fragment of IgG receptor Ia	protein-coding gene	1q21.2	CD molecules|Immunoglobulin like domain containing
IL21R	20.5462	0.676861	0.0317067	ENSG00000103522	interleukin 21 receptor	protein-coding gene	16p12.1	CD molecules|Interleukin receptors
PLEKHH2	163.281	0.675251	0.00261834	ENSG00000152527	pleckstrin homology, MyTH4 and FERM domain containing H2	protein-coding gene	2p21	Pleckstrin homology domain containing|FERM domain containing
RNASEH2A	357.039	-0.675221	0.00544608	ENSG00000104889	ribonuclease H2 subunit A	protein-coding gene	19p13.13
SCUBE2	183.869	-0.674714	0.0392676	ENSG00000175356	signal peptide, CUB domain and EGF like domain containing 2	protein-coding gene	11p15.4
ZNF385A	134.149	0.674699	0.0445792	ENSG00000161642	zinc finger protein 385A	protein-coding gene	12q13.13
TUBGCP3	366.709	-0.674519	0.0041158	ENSG00000126216	tubulin gamma complex associated protein 3	protein-coding gene	13q34
ARRDC1	11.7458	0.674002	0.0327102	ENSG00000197070	arrestin domain containing 1	protein-coding gene	9q34.3	Alpha arrestins
RAD54L	38.5275	-0.673192	0.0487941	ENSG00000085999	RAD54 like (S. cerevisiae)	protein-coding gene	1p34.1
GCHFR	38.9334	0.672452	0.0391176	ENSG00000137880	GTP cyclohydrolase I feedback regulator	protein-coding gene	15q15.1
PHYHD1	173.936	0.672105	0.0196721	ENSG00000175287	phytanoyl-CoA dioxygenase domain containing 1	protein-coding gene	9q34.11
WARS	926.769	0.672012	0.026198	ENSG00000140105	tryptophanyl-tRNA synthetase	protein-coding gene	14q32.2	Aminoacyl tRNA synthetases, Class I
MAP3K6	47.4163	0.671197	0.0264959	ENSG00000142733	mitogen-activated protein kinase kinase kinase 6	protein-coding gene	1p36.11	Mitogen-activated protein kinase kinase kinases
CENPJ	337.139	-0.670829	0.0045751	ENSG00000151849	centromere protein J	protein-coding gene	13q12.12-q12.13
CHMP4C	8.23972	0.669976	0.0397643	ENSG00000164695	charged multivesicular body protein 4C	protein-coding gene	8q21.13	Charged multivesicular body proteins|ESCRT-III
TMPRSS3	9.48277	0.669856	0.0406258	ENSG00000160183	transmembrane protease, serine 3	protein-coding gene	21q22.3	Proteases, serine|Deafness associated genes|Scavenger receptor cysteine rich domain containing
HERC6	191.227	0.669826	0.0291062	ENSG00000138642	HECT and RLD domain containing E3 ubiquitin protein ligase family member 6	protein-coding gene	4q22.1
TMEM154	206.595	0.669751	0.0324407	ENSG00000170006	transmembrane protein 154	protein-coding gene	4q31.3
FAM26F	55.6711	0.669739	0.0354533	ENSG00000188820	family with sequence similarity 26 member F	protein-coding gene	6q22.1
TIPARP	1058.49	0.669223	0.00470651	ENSG00000163659	TCDD inducible poly(ADP-ribose) polymerase	protein-coding gene	3q25.31	Poly(ADP-ribose) polymerases
PTER	145.251	0.668837	0.0483408	ENSG00000165983	phosphotriesterase related	protein-coding gene	10p13
SLC2A4RG	56.4072	0.668728	0.0037717	ENSG00000125520	SLC2A4 regulator	protein-coding gene	20q13.33
DRAM1	298.116	0.668103	0.0104989	ENSG00000136048	DNA damage regulated autophagy modulator 1	protein-coding gene	12q23.2
SLA	470.967	0.667801	0.0179017	ENSG00000155926	Src like adaptor	protein-coding gene	8q24.22	SH2 domain containing
PRC1	774.851	-0.667481	0.0040027	ENSG00000198901	protein regulator of cytokinesis 1	protein-coding gene	15q26.1
P2RY13	183.561	0.667243	0.029109	ENSG00000181631	purinergic receptor P2Y13	protein-coding gene	3q25.1	Purinergic receptors P2Y
RGS18	106.076	0.666905	0.0247456	ENSG00000150681	regulator of G protein signaling 18	protein-coding gene	1q31.2	Regulators of G-protein signaling
GIMAP1	68.636	0.666876	0.00817793	ENSG00000213203	GTPase, IMAP family member 1	protein-coding gene	7q36.1	GTPases, IMAP
CDKN3	667.297	-0.666654	0.0245168	ENSG00000100526	cyclin dependent kinase inhibitor 3	protein-coding gene	14q22.2	CDC14 phosphatases
CCDC144C	927.265	0.666316	0.0397788
BATF3	68.5555	0.665967	0.0282248	ENSG00000123685	basic leucine zipper ATF-like transcription factor 3	protein-coding gene	1q32.3	Basic leucine zipper proteins
JOSD2	61.9223	0.665113	0.0114826	ENSG00000161677	Josephin domain containing 2	protein-coding gene	19q13.33	MJD deubiquinating enzymes
MB21D2	113.933	-0.664171	0.00576689	ENSG00000180611	Mab-21 domain containing 2	protein-coding gene	3q29
CAPN5	399.369	0.664152	0.00221322	ENSG00000149260	calpain 5	protein-coding gene	11q13.5	C2 domain containing|Calpains
SKI	118.416	0.663777	0.00929028	ENSG00000157933	SKI proto-oncogene	protein-coding gene	1p36.33-p36.32	SKI transcriptional corepressors
BZW2	1170.22	-0.663363	0.000457966	ENSG00000136261	basic leucine zipper and W2 domains 2	protein-coding gene	7p21.1
HES6	681.69	-0.66331	0.048633	ENSG00000144485	hes family bHLH transcription factor 6	protein-coding gene	2q37.3	Basic helix-loop-helix proteins
ICA1	144.767	-0.663069	0.00301582	ENSG00000003147	islet cell autoantigen 1	protein-coding gene	7p21.3	Classical BAR domain containing
CKS1B	898.632	-0.663053	0.0106942	ENSG00000173207	CDC28 protein kinase regulatory subunit 1B	protein-coding gene	1q21.3
TPST1	595.197	0.662521	0.00301582	ENSG00000169902	tyrosylprotein sulfotransferase 1	protein-coding gene	7q11.21	Sulfotransferases, membrane bound
EGR1	508.728	0.662289	0.0314265	ENSG00000120738	early growth response 1	protein-coding gene	5q31.2	Zinc fingers C2H2-type
ANKRD10	994.69	-0.662231	0.0122913	ENSG00000088448	ankyrin repeat domain 10	protein-coding gene	13q34	Ankyrin repeat domain containing
LOC100506433	17.598	-0.661563	0.0402845
NOS1	36.9693	0.661378	0.00951437	ENSG00000089250	nitric oxide synthase 1	protein-coding gene	12q24.22	PDZ domain containing
MND1	183.006	-0.660858	0.0262288	ENSG00000121211	meiotic nuclear divisions 1	protein-coding gene	4q31.3
EFHD2	261.819	0.660456	0.0222163	ENSG00000142634	EF-hand domain family member D2	protein-coding gene	1p36.21	EF-hand domain containing
LOC285965	153.794	0.660002	0.0366568
SOX11	8588.51	-0.659834	0.0428681	ENSG00000176887	SRY-box 11	protein-coding gene	2p25.2	SRY-boxes
NEIL3	110.143	-0.659824	0.0357149	ENSG00000109674	nei like DNA glycosylase 3	protein-coding gene	4q34.3	Zinc fingers RANBP2-type |Zinc fingers GRF-type|DNA glycosylases
ITGAM	86.1373	0.659206	0.0353813	ENSG00000169896	integrin subunit alpha M	protein-coding gene	16p11.2	CD molecules|Complement system|Integrin alpha subunits
FOXN2	2840.39	-0.658865	0.000725417	ENSG00000170802	forkhead box N2	protein-coding gene	2p16.3	Forkhead boxes
LIN9	253.373	-0.657768	0.0154235	ENSG00000183814	lin-9 DREAM MuvB core complex component	protein-coding gene	1q42.12
ALOX5AP	506.318	0.657562	0.028757	ENSG00000132965	arachidonate 5-lipoxygenase activating protein	protein-coding gene	13q12.3
GNG4	524.808	-0.656919	0.0287056	ENSG00000168243	G protein subunit gamma 4	protein-coding gene	1q42.3	G protein subunits gamma
ZSCAN21	237.237	-0.656915	0.00793775	ENSG00000166529	zinc finger and SCAN domain containing 21	protein-coding gene	7q22.1	Zinc fingers C2H2-type|SCAN domain containing
CDCA2	255.4	-0.656448	0.020341	ENSG00000184661	cell division cycle associated 2	protein-coding gene	8p21.2	Protein phosphatase 1 regulatory subunits
GAB3	97.0502	0.656408	0.0299375	ENSG00000160219	GRB2 associated binding protein 3	protein-coding gene	Xq28	Pleckstrin homology domain containing
KRIT1	1505.02	-0.656335	0.0110985	ENSG00000001631	KRIT1, ankyrin repeat containing	protein-coding gene	7q21.2	Ankyrin repeat domain containing|FERM domain containing
GPRIN3	69.9235	0.655968	0.0397064	ENSG00000185477	GPRIN family member 3	protein-coding gene	4q22.1
VRK1	492.603	-0.655388	0.005147	ENSG00000100749	vaccinia related kinase 1	protein-coding gene	14q32.2
NCAPG	721.759	-0.655367	0.01409	ENSG00000109805	non-SMC condensin I complex subunit G	protein-coding gene	4p15.31
CCBP2	24.8937	0.655239	0.00407907
KIAA1244	1024.47	-0.654036	0.0215958
VASH2	120.322	-0.65399	0.0419983	ENSG00000143494	vasohibin 2	protein-coding gene	1q32.3
SNHG1	156.442	-0.653801	0.0050982	ENSG00000255717	small nucleolar RNA host gene 1	non-coding RNA	11q12.3	Long non-coding RNAs|Competing endogenous long non-coding RNAs
LOC387646	36.8667	0.653618	0.0214668
SERTAD1	162.661	0.653589	0.0136946	ENSG00000197019	SERTA domain containing 1	protein-coding gene	19q13.1-q13.2
MYBL2	175.584	-0.653565	0.0384305	ENSG00000101057	MYB proto-oncogene like 2	protein-coding gene	20q13.12	Myb/SANT domain containing
KIF2C	301.183	-0.653426	0.0117392	ENSG00000142945	kinesin family member 2C	protein-coding gene	1p34.1	Kinesins
CKAP2	1848.09	-0.653422	0.00158278	ENSG00000136108	cytoskeleton associated protein 2	protein-coding gene	13q14.3
TGDS	400.181	-0.651732	0.016352	ENSG00000088451	TDP-glucose 4,6-dehydratase	protein-coding gene	13q32.1	Short chain dehydrogenase/reductase superfamily
OAF	66.8247	0.651685	0.0259653	ENSG00000184232	out at first homolog	protein-coding gene	11q23.3
NELF	86.041	0.650701	0.0411637
MAGEH1	635.367	-0.650069	0.013057	ENSG00000187601	MAGE family member H1	protein-coding gene	Xp11.21	MAGE family
ACSS1	149.589	-0.649916	0.0469508	ENSG00000154930	acyl-CoA synthetase short-chain family member 1	protein-coding gene	20p11.21	Acyl-CoA synthetase family
MYO1F	59.5366	0.649828	0.0319682	ENSG00000142347	myosin IF	protein-coding gene	19p13.2	Myosins, class I
ENOSF1	161.747	-0.649821	0.00577123	ENSG00000132199	enolase superfamily member 1	protein-coding gene	18p11.32
RGS2	1068.83	0.649438	0.0335954	ENSG00000116741	regulator of G protein signaling 2	protein-coding gene	1q31.2	Endogenous ligands|Regulators of G-protein signaling
C10orf54	249.953	0.649424	0.0125583
LOC728392	498.445	0.646463	0.00355977
LRR1	212.527	-0.646151	0.0178746	ENSG00000165501	leucine rich repeat protein 1	protein-coding gene	14q21.3	Cyclophilin peptidylprolyl isomerases
LY75	159.246	0.645985	0.00313824	ENSG00000054219	lymphocyte antigen 75	protein-coding gene	2q24.2	CD molecules|Minor histocompatibility antigens|Scavenger receptors|C-type lectin domain containing
ZBTB7A	74.053	0.645851	0.01332	ENSG00000178951	zinc finger and BTB domain containing 7A	protein-coding gene	19p13.3	Zinc fingers C2H2-type|BTB domain containing
STX1B	30.9336	0.645702	0.0327009	ENSG00000099365	syntaxin 1B	protein-coding gene	16p11.2	Syntaxins
THNSL1	214.793	-0.64343	0.0022315	ENSG00000185875	threonine synthase like 1	protein-coding gene	10p12.1
KIAA1456	363.652	-0.643241	0.0187517	ENSG00000250305	KIAA1456	protein-coding gene	8p22	Seven-beta-strand methyltransferase motif containing
LOC100507380	49.6059	0.642921	0.0198153
ACVR2A	602.559	-0.642703	0.013928	ENSG00000121989	activin A receptor type 2A	protein-coding gene	2q22.3-q23.1	Type 2 receptor serine/threonine kinases
C2orf55	155.853	0.642631	0.0209869
PRKAR1B	86.8273	0.642404	0.020798	ENSG00000188191	protein kinase cAMP-dependent type I regulatory subunit beta	protein-coding gene	7p22.3
ARHGAP11A	568.24	-0.641128	0.00819103	ENSG00000198826	Rho GTPase activating protein 11A	protein-coding gene	15q13.3	Rho GTPase activating proteins
CENPW	200.368	-0.6405	0.0256702	ENSG00000203760	centromere protein W	protein-coding gene	6q22.32
C18orf54	527.472	-0.640331	0.00796272	ENSG00000166845	chromosome 18 open reading frame 54	protein-coding gene	18q21.2
PLXND1	100.733	0.639922	0.0197574	ENSG00000004399	plexin D1	protein-coding gene	3q22.1	Plexins
GDF5OS	5.49955	0.638883	0.0473144	ENSG00000204183	growth differentiation factor 5 opposite strand	other	20q11.22
LNPEP	184.163	0.638436	0.00102523	ENSG00000113441	leucyl and cystinyl aminopeptidase	protein-coding gene	5q15	Aminopeptidases
MLF1IP	894.515	-0.638422	0.0229275
NHS	180.238	0.637814	0.0178519	ENSG00000188158	NHS actin remodeling regulator	protein-coding gene	Xp22.2-p22.13
NUSAP1	1707.55	-0.636973	0.0149902	ENSG00000137804	nucleolar and spindle associated protein 1	protein-coding gene	15q14
ZFYVE28	41.6271	0.636736	0.0218777	ENSG00000159733	zinc finger FYVE-type containing 28	protein-coding gene	4p16.3	Zinc fingers FYVE-type
VDAC2	1392.62	-0.636722	0.00145981	ENSG00000165637	voltage dependent anion channel 2	protein-coding gene	10q22.2	Voltage dependent anion channels
TNFRSF1A	518.683	0.636209	0.0130452	ENSG00000067182	TNF receptor superfamily member 1A	protein-coding gene	12p13.31	CD molecules|Tumor necrosis factor receptor superfamily
UTRN	1494.63	0.635874	0.00105457	ENSG00000152818	utrophin	protein-coding gene	6q24.2	Zinc fingers ZZ-type
APBB1IP	255.238	0.635817	0.044627	ENSG00000077420	amyloid beta precursor protein binding family B member 1 interacting protein	protein-coding gene	10p12.1	Pleckstrin homology domain containing
LOC400236	11.226	0.635769	0.0336604
NFKBIA	1354.12	0.635035	0.00578979	ENSG00000100906	NFKB inhibitor alpha	protein-coding gene	14q13.2	Ankyrin repeat domain containing
COLEC12	254.609	0.63454	0.0279782	ENSG00000158270	collectin subfamily member 12	protein-coding gene	18p11.32	Collectins|Scavenger receptors|C-type lectin domain containing
TMTC2	152.839	0.634052	0.0209235	ENSG00000179104	transmembrane and tetratricopeptide repeat containing 2	protein-coding gene	12q21.31	Tetratricopeptide repeat domain containing
PANK1	101.065	-0.633941	0.0177858	ENSG00000152782	pantothenate kinase 1	protein-coding gene	10q23.31
CENPA	100.093	-0.633045	0.0292033	ENSG00000115163	centromere protein A	protein-coding gene	2p23.3
ARHGAP15	183.017	0.632584	0.0409483	ENSG00000075884	Rho GTPase activating protein 15	protein-coding gene	2q22.2-q22.3	Pleckstrin homology domain containing|Rho GTPase activating proteins
GNG2	3026.8	-0.632569	0.0375963	ENSG00000186469	G protein subunit gamma 2	protein-coding gene	14q22.1	G protein subunits gamma
CLEC7A	121.942	0.632542	0.00387002	ENSG00000172243	C-type lectin domain containing 7A	protein-coding gene	12p13.2	CD molecules|Scavenger receptors|C-type lectin domain containing
LILRB1	82.9608	0.631991	0.0264959	ENSG00000104972	leukocyte immunoglobulin like receptor B1	protein-coding gene	19q13.42	CD molecules|Inhibitory leukocyte immunoglobulin like receptors
ZFP36	375.3	0.631762	0.0282248	ENSG00000128016	ZFP36 ring finger protein	protein-coding gene	19q13.1	Ring finger proteins
ECT2	974.756	-0.631317	0.0230261	ENSG00000114346	epithelial cell transforming 2	protein-coding gene	3q26.31	Rho guanine nucleotide exchange factors
ZNF174	63.0495	-0.631118	0.0014258	ENSG00000103343	zinc finger protein 174	protein-coding gene	16p13.3	Zinc fingers C2H2-type|SCAN domain containing
NEB	87.5332	0.630904	0.0351692	ENSG00000183091	nebulin	protein-coding gene	2q23.3
CYBB	604.569	0.630838	0.0179017	ENSG00000165168	cytochrome b-245 beta chain	protein-coding gene	Xp21.1-p11.4
C12orf48	237.332	-0.63025	0.0283717
SAMD13	84.3606	-0.63017	0.0239102	ENSG00000203943	sterile alpha motif domain containing 13	protein-coding gene	1p31.1	Sterile alpha motif domain containing
HMGN2	13338.9	-0.629383	0.00758172	ENSG00000198830	high mobility group nucleosomal binding domain 2	protein-coding gene	1p36.11	Canonical high mobility group
LOC730668	7.84845	0.628264	0.0281178
C7orf40	191.222	-0.627822	0.0406258
TUBA1A	35885.4	-0.627559	0.0421835	ENSG00000167552	tubulin alpha 1a	protein-coding gene	12q13.12	Tubulins
GTF2IP1	1350.86	-0.626126	0.0255915	ENSG00000277053	general transcription factor IIi pseudogene 1	pseudogene	7q11.23
VKORC1L1	115.883	-0.626075	0.00863617	ENSG00000196715	vitamin K epoxide reductase complex subunit 1 like 1	protein-coding gene	7q11.21
ELP4	386.531	-0.625953	0.0102734	ENSG00000109911	elongator acetyltransferase complex subunit 4	protein-coding gene	11p13	Elongator acetyltransferase complex
KIAA0101	1236.12	-0.624679	0.0284128
CDC6	139.244	-0.62463	0.0226897	ENSG00000094804	cell division cycle 6	protein-coding gene	17q21.2
RPS3	9955.35	-0.624183	0.00300538	ENSG00000149273	ribosomal protein S3	protein-coding gene	11q13.4	S ribosomal proteins
TTC3P1	442.072	0.623992	0.0114826	ENSG00000215105	tetratricopeptide repeat domain 3 pseudogene 1	pseudogene	Xq13.3
JUNB	142.534	0.623958	0.044627	ENSG00000171223	JunB proto-oncogene, AP-1 transcription factor subunit	protein-coding gene	19p13.13	Basic leucine zipper proteins|Jun transcription factor family
E2F7	186.89	-0.623817	0.0186778	ENSG00000165891	E2F transcription factor 7	protein-coding gene	12q21.2	E2F transcription factors
CXCR4	485.255	0.623362	0.0309841	ENSG00000121966	C-X-C motif chemokine receptor 4	protein-coding gene	2q22.1	CD molecules|C-X-C motif chemokine receptors
RBM38	62.487	0.623323	0.0298487	ENSG00000132819	RNA binding motif protein 38	protein-coding gene	20q13.31	RNA binding motif containing
PERP	170.401	0.622807	0.0369953	ENSG00000112378	PERP, TP53 apoptosis effector	protein-coding gene	6q23.3
AHNAK	752.449	0.622431	0.0124492	ENSG00000124942	AHNAK nucleoprotein	protein-coding gene	11q12.3	PDZ domain containing
PLEKHG4B	32.0793	0.622183	0.0173351	ENSG00000153404	pleckstrin homology and RhoGEF domain containing G4B	protein-coding gene	5p15.33	Pleckstrin homology domain containing
CA13	105.822	0.621955	0.00221322	ENSG00000185015	carbonic anhydrase 13	protein-coding gene	8q21.2	Carbonic anhydrases
GPX7	445.385	-0.621529	0.0028911	ENSG00000116157	glutathione peroxidase 7	protein-coding gene	1p32.3
NUDT21	2520.02	-0.621232	0.00238745	ENSG00000167005	nudix hydrolase 21	protein-coding gene	16q13	Nudix hydrolase family
NDC80	470.552	-0.620575	0.0225649	ENSG00000080986	NDC80, kinetochore complex component	protein-coding gene	18p11.32
TNFRSF1B	253.605	0.620324	0.0326692	ENSG00000028137	TNF receptor superfamily member 1B	protein-coding gene	1p36.22	CD molecules|Tumor necrosis factor receptor superfamily
LCORL	1366.18	-0.619058	0.00702377	ENSG00000178177	ligand dependent nuclear receptor corepressor like	protein-coding gene	4p15.31
LOC100506561	59.215	0.619018	0.00918413
BUB1	421.5	-0.61744	0.0304538	ENSG00000169679	BUB1 mitotic checkpoint serine/threonine kinase	protein-coding gene	2q13
HLA-DRA	5719.08	0.616972	0.0370411	ENSG00000204287	major histocompatibility complex, class II, DR alpha	protein-coding gene	6p21.32	Histocompatibility complex|C1-set domain containing
IRF1	538.38	0.616717	0.00642985	ENSG00000125347	interferon regulatory factor 1	protein-coding gene	5q31.1
IL6R	195.503	0.614616	0.00193279	ENSG00000160712	interleukin 6 receptor	protein-coding gene	1q21.3	CD molecules|Immunoglobulin like domain containing|Interleukin receptors
STAR	17.51	0.613632	0.0308104	ENSG00000147465	steroidogenic acute regulatory protein	protein-coding gene	8p11.23	StAR related lipid transfer domain containing
NFIB	13888.8	-0.613622	0.00516196	ENSG00000147862	nuclear factor I B	protein-coding gene	9p23-p22.3
AIMP2	326.789	-0.613596	0.01409	ENSG00000106305	aminoacyl tRNA synthetase complex interacting multifunctional protein 2	protein-coding gene	7p22.1
KIAA0408	836.579	-0.613208	0.0342106	ENSG00000189367	KIAA0408	protein-coding gene	6q22.33
TLR3	120.252	0.612744	0.0210466	ENSG00000164342	toll like receptor 3	protein-coding gene	4q35.1	CD molecules|Toll like receptors
LRP6	1042.33	-0.612403	0.00158971	ENSG00000070018	LDL receptor related protein 6	protein-coding gene	12p13.2	Low density lipoprotein receptors
ADAM23	120.859	0.612386	0.0174085	ENSG00000114948	ADAM metallopeptidase domain 23	protein-coding gene	2q33.3	ADAM metallopeptidase domain containing
GPLD1	72.3065	0.612272	0.0325266	ENSG00000112293	glycosylphosphatidylinositol specific phospholipase D1	protein-coding gene	6p22.3
ETV1	11877.9	-0.612125	0.020798	ENSG00000006468	ETS variant 1	protein-coding gene	7p21.2	ETS transcription factor family
FAM89A	252.792	-0.612002	0.0470641	ENSG00000182118	family with sequence similarity 89 member A	protein-coding gene	1q42.2
ARID5A	107.333	0.611354	0.0261237	ENSG00000196843	AT-rich interaction domain 5A	protein-coding gene	2q11.2	AT-rich interaction domain containing
UBASH3B	195.838	0.611245	0.00793775	ENSG00000154127	ubiquitin associated and SH3 domain containing B	protein-coding gene	11q24.1	Protein phosphatases
PHACTR2	789.017	0.610641	0.00951437	ENSG00000112419	phosphatase and actin regulator 2	protein-coding gene	6q24.2	Phosphatase and actin regulators
IQGAP3	110.399	-0.610334	0.034006	ENSG00000183856	IQ motif containing GTPase activating protein 3	protein-coding gene	1q22
APOL2	831.833	0.609951	0.0421608	ENSG00000128335	apolipoprotein L2	protein-coding gene	22q12.3	Apolipoproteins
LOC100507145	71.4959	0.609251	0.0277482
TMEM106C	1328.85	-0.609098	0.018443	ENSG00000134291	transmembrane protein 106C	protein-coding gene	12q13.11
LBR	1294.82	-0.608564	0.00516436	ENSG00000143815	lamin B receptor	protein-coding gene	1q42.12	Tudor domain containing
C5orf62	572.067	0.608555	0.0454792
CDCA7	239.708	-0.608472	0.0214668	ENSG00000144354	cell division cycle associated 7	protein-coding gene	2q31.1
TSIX	267.103	0.607775	0.0057746	ENSG00000270641	TSIX transcript, XIST antisense RNA	non-coding RNA	Xq13.2	Long non-coding RNAs
IQUB	82.9743	0.607738	0.045365	ENSG00000164675	IQ motif and ubiquitin domain containing	protein-coding gene	7q31.32
GPR183	211.168	0.607618	0.0336328	ENSG00000169508	G protein-coupled receptor 183	protein-coding gene	13q32.3	G protein-coupled receptors, Class A orphans
IL13RA1	848.567	0.607615	0.00633456	ENSG00000131724	interleukin 13 receptor subunit alpha 1	protein-coding gene	Xq24	CD molecules|Interleukin receptors
BCOR	343.553	-0.607236	0.00849327	ENSG00000183337	BCL6 corepressor	protein-coding gene	Xp11.4	Ankyrin repeat domain containing
SNCAIP	239.947	-0.607065	0.0309841	ENSG00000064692	synuclein alpha interacting protein	protein-coding gene	5q23.2	Ankyrin repeat domain containing
ALDH3B1	75.5676	0.606425	0.0288498	ENSG00000006534	aldehyde dehydrogenase 3 family member B1	protein-coding gene	11q13.2	Aldehyde dehydrogenases
KIF23	293.629	-0.606361	0.0198153	ENSG00000137807	kinesin family member 23	protein-coding gene	15q23	Kinesins
PIGQ	48.6813	0.605875	0.0450839	ENSG00000007541	phosphatidylinositol glycan anchor biosynthesis class Q	protein-coding gene	16p13.3	Phosphatidylinositol glycan anchor biosynthesis
RGS19	84.2161	0.605239	0.00606074	ENSG00000171700	regulator of G protein signaling 19	protein-coding gene	20q13.33	Regulators of G-protein signaling
TRIM56	107.499	0.605201	0.0169153	ENSG00000169871	tripartite motif containing 56	protein-coding gene	7q22.1	Ring finger proteins|Tripartite motif containing
ANO8	13.5446	0.605092	0.0442551	ENSG00000074855	anoctamin 8	protein-coding gene	19p13.11	Anoctamins
MRPL11	444.723	-0.604638	0.0093851	ENSG00000174547	mitochondrial ribosomal protein L11	protein-coding gene	11q13.2	Mitochondrial ribosomal proteins
RTP4	104.852	0.604549	0.0379821	ENSG00000136514	receptor transporter protein 4	protein-coding gene	3q27.3	Zinc fingers 3CxxC-type|Receptor transporter proteins
FCGR3A	1251.39	0.604197	0.03751	ENSG00000203747	Fc fragment of IgG receptor IIIa	protein-coding gene	1q23.3	CD molecules|Immunoglobulin like domain containing
LYPD6	139.489	0.603999	0.0299375	ENSG00000187123	LY6/PLAUR domain containing 6	protein-coding gene	2q23.2	LY6/PLAUR domain containing
ATP6AP1L	13.4726	-0.603671	0.0381315	ENSG00000205464	ATPase H+ transporting accessory protein 1 like	protein-coding gene	5q14.2
AIF1	1485.31	0.603424	0.0327717	ENSG00000204472	allograft inflammatory factor 1	protein-coding gene	6p21.33	EF-hand domain containing
FGL2	438.336	0.6034	0.0121662	ENSG00000127951	fibrinogen like 2	protein-coding gene	7q11.23	Fibrinogen C domain containing
ASF1A	1402.31	-0.602864	0.000694264	ENSG00000111875	anti-silencing function 1A histone chaperone	protein-coding gene	6q22.31
PYCARD	95.1802	0.602574	0.0429377	ENSG00000103490	PYD and CARD domain containing	protein-coding gene	16p11.2	Caspase recruitment domain containing|Pyrin domain containing
ZNF519	268.281	-0.602011	0.0155685	ENSG00000175322	zinc finger protein 519	protein-coding gene	18p11.21	Zinc fingers C2H2-type
TRMT61A	67.5048	0.6017	0.0128713	ENSG00000166166	tRNA methyltransferase 61A	protein-coding gene	14q32	Seven-beta-strand methyltransferase motif containing
ITPR1	262.088	0.601672	0.00934276	ENSG00000150995	inositol 1,4,5-trisphosphate receptor type 1	protein-coding gene	3p26.1	Inositol 1,4,5-triphosphate receptors|Protein phosphatase 1 regulatory subunits
ARHGEF7	549.729	-0.600083	0.00221322	ENSG00000102606	Rho guanine nucleotide exchange factor 7	protein-coding gene	13q34	Pleckstrin homology domain containing|Rho guanine nucleotide exchange factors
SLC4A7	1279.14	0.600009	0.00470651	ENSG00000033867	solute carrier family 4 member 7	protein-coding gene	3p24.1	Solute carriers
RMI1	620.268	-0.599955	0.00154003	ENSG00000178966	RecQ mediated genome instability 1	protein-coding gene	9q21.32
HIST1H2BK	261.112	-0.59892	0.0233014	ENSG00000197903	histone cluster 1 H2B family member k	protein-coding gene	6p22.1	Histones
TCF12	5995.53	-0.5988	0.00464463	ENSG00000140262	transcription factor 12	protein-coding gene	15q21.3	Basic helix-loop-helix proteins
CHL1	4619.32	0.598672	0.0448723	ENSG00000134121	cell adhesion molecule L1 like	protein-coding gene	3p26.3	Fibronectin type III domain containing|I-set domain containing|Immunoglobulin like domain containing|Ig-like cell adhesion molecule family
LOC100132909	65.5101	-0.598641	0.0474537
LOC100652838	21.8345	0.598483	0.0241672
LRRC25	66.072	0.598442	0.0299375	ENSG00000175489	leucine rich repeat containing 25	protein-coding gene	19p13.11
FAM72B	79.2757	-0.59804	0.0432443	ENSG00000188610	family with sequence similarity 72 member B	protein-coding gene	1p11.2
PLCG2	53.1251	0.597928	0.0383225	ENSG00000197943	phospholipase C gamma 2	protein-coding gene	16q24.1	Phospholipases|SH2 domain containing|C2 domain containing phospholipases
RNF144A	380.901	-0.597854	0.0147511	ENSG00000151692	ring finger protein 144A	protein-coding gene	2p25.1	Ring finger proteins|RBR E3 ubiquitin ligases
HLA-E	3967.69	0.597556	0.00951437	ENSG00000204592	major histocompatibility complex, class I, E	protein-coding gene	6p22.1	Histocompatibility complex|C1-set domain containing
MRPL45	404.805	-0.596774	0.00379588	ENSG00000278845	mitochondrial ribosomal protein L45	protein-coding gene	17q12	Mitochondrial ribosomal proteins
ZNF204P	270.089	0.596459	0.0125583	ENSG00000204789	zinc finger protein 204, pseudogene	pseudogene	6p22.1
C19orf57	28.4117	-0.59494	0.0464071	ENSG00000132016	chromosome 19 open reading frame 57	protein-coding gene	19p13.12
DPYD	754.643	0.594857	0.0436462	ENSG00000188641	dihydropyrimidine dehydrogenase	protein-coding gene	1p21.3
GDI2	2249.74	-0.594706	0.00561025	ENSG00000057608	GDP dissociation inhibitor 2	protein-coding gene	10p15.1
CD44	7097.68	0.593903	0.0327386	ENSG00000026508	CD44 molecule (Indian blood group)	protein-coding gene	11p13	Blood group antigens|CD molecules|Proteoglycans
CENPH	114.115	-0.593727	0.0305214	ENSG00000153044	centromere protein H	protein-coding gene	5q13.2
RHBDL3	72.7623	-0.593317	0.0436688	ENSG00000141314	rhomboid like 3	protein-coding gene	17q11.2	EF-hand domain containing|Rhomboid family
PPIE	620.616	-0.593237	0.000236677	ENSG00000084072	peptidylprolyl isomerase E	protein-coding gene	1p34.2	RNA binding motif containing|Cyclophilin peptidylprolyl isomerases
SHMT2	810.283	-0.593095	0.0056597	ENSG00000182199	serine hydroxymethyltransferase 2	protein-coding gene	12q12-q14
TBC1D8	88.928	0.592189	0.0161604	ENSG00000204634	TBC1 domain family member 8	protein-coding gene	2q11.2	GRAM domain containing
DDX60	435.676	0.592009	0.00920702	ENSG00000137628	DExD/H-box helicase 60	protein-coding gene	4q32.3	DEAD-box helicases
DYRK2	555.441	-0.59157	0.00918413	ENSG00000127334	dual specificity tyrosine phosphorylation regulated kinase 2	protein-coding gene	12q15
INPP5D	124.583	0.590646	0.0409483	ENSG00000168918	inositol polyphosphate-5-phosphatase D	protein-coding gene	2q37.1	SH2 domain containing|Phosphoinositide phosphatases
SCHIP1	4614.09	-0.58973	0.000302154	ENSG00000151967	schwannomin interacting protein 1	protein-coding gene	3q25.33
CDKN1B	950.033	-0.589374	0.00104618	ENSG00000111276	cyclin dependent kinase inhibitor 1B	protein-coding gene	12p13.1
ITGA2	848.261	-0.589053	0.0155685	ENSG00000164171	integrin subunit alpha 2	protein-coding gene	5q11.2	CD molecules|Integrin alpha subunits
ADHFE1	45.4664	-0.588926	0.0486714	ENSG00000147576	alcohol dehydrogenase, iron containing 1	protein-coding gene	8q13.1	Alcohol dehydrogenases
H2AFZ	6207.67	-0.58859	0.00696977	ENSG00000164032	H2A histone family member Z	protein-coding gene	4q23	Histones
LAPTM5	1507.51	0.588477	0.0309647	ENSG00000162511	lysosomal protein transmembrane 5	protein-coding gene	1p35.2
ING1	237.98	-0.588282	0.0114826	ENSG00000153487	inhibitor of growth family member 1	protein-coding gene	13q34	PHD finger proteins
LOC100289341	80.0626	0.587945	0.00606074
LOC338758	66.3275	0.587644	0.0354772
LOC100506599	12.8182	0.587445	0.0256702
ABI3	130.91	0.587327	0.0436942	ENSG00000108798	ABI family member 3	protein-coding gene	17q21.32
FBXO5	480.429	-0.587324	0.023668	ENSG00000112029	F-box protein 5	protein-coding gene	6q25.2	F-boxes other
RPP30	345.416	-0.586463	9.24305e-05	ENSG00000148688	ribonuclease P/MRP subunit p30	protein-coding gene	10q23.31
YOD1	361.266	-0.586403	0.0102996	ENSG00000180667	YOD1 deubiquitinase	protein-coding gene	1q32.1	OTU domain containing
SSBP4	62.1413	0.586183	0.00576689	ENSG00000130511	single stranded DNA binding protein 4	protein-coding gene	19p13.1
C1orf130	61.4484	0.585503	0.0076457

## Sheet: CT.ALL(FC>=2)_DEGs
Supplementary Table3B. List of Cellular Tumor (CT) Differentially Expressed Genes (DEGs) using |log2FoldChange|>=2.0 and adjusted P value <= 0.05 cut-offs, ordered by absolute fold change. Red cell indicate overexpression in patients with neurologic deficits. Blue cells indicate underexpression in patients with neurologic deficits.
Gene.Symbol	BaseMean	Log2FoldChange	Padjusted	Ensembl.ID	Name	Locus.Group	Location	Gene.Family
MFAP5	78.0071	1.81272	5.62708e-10	ENSG00000197614	microfibrillar associated protein 5	protein-coding gene	12p13.31
CNTNAP3	20.7039	1.78608	3.235e-06	ENSG00000106714	contactin associated protein-like 3	protein-coding gene	9p12
CXCL5	41.1533	1.7015	7.42391e-06	ENSG00000163735	C-X-C motif chemokine ligand 5	protein-coding gene	4q13.3	Chemokine ligands|Endogenous ligands
CDK4	2383.49	-1.68773	4.60371e-10	ENSG00000135446	cyclin dependent kinase 4	protein-coding gene	12q14.1	Cyclin dependent kinases
CA3	856.171	-1.66997	3.25237e-06	ENSG00000164879	carbonic anhydrase 3	protein-coding gene	8q21.2	Carbonic anhydrases
PTPN20B	9.02145	1.62533	4.73295e-05
SAA2	350.728	1.59302	3.51213e-05	ENSG00000134339	serum amyloid A2	protein-coding gene	11p15.1
B4GALNT1	70.3476	-1.57318	6.53926e-06	ENSG00000135454	beta-1,4-N-acetyl-galactosaminyltransferase 1	protein-coding gene	12q13.3	Beta 4-glycosyltransferases
TTTY10	3.28632	-1.56729	0.000105746	ENSG00000229236	testis-specific transcript, Y-linked 10 (non-protein coding)	non-coding RNA	Yq11.223
GRB14	99.6326	-1.55667	1.27804e-05	ENSG00000115290	growth factor receptor bound protein 14	protein-coding gene	2q24.3	Pleckstrin homology domain containing|SH2 domain containing
LOC255130	74.3121	1.51824	3.51213e-05
CDSN	7.17867	1.51336	0.000153847	ENSG00000204539	corneodesmosin	protein-coding gene	6p21.33
FERMT1	408.707	-1.50773	7.89654e-05	ENSG00000101311	fermitin family member 1	protein-coding gene	20p12.3	Fermitins|Pleckstrin homology domain containing|FERM domain containing
GJC3	8.912	-1.50572	0.000140159	ENSG00000176402	gap junction protein gamma 3	protein-coding gene	7q22.1	Gap junction proteins
RSPO2	49.0698	1.49664	0.00015909	ENSG00000147655	R-spondin 2	protein-coding gene	8q23.1	Endogenous ligands
KLRC2	416.568	-1.48442	0.000225586	ENSG00000205809	killer cell lectin like receptor C2	protein-coding gene	12p13	CD molecules|Killer cell lectin like receptors|C-type lectin domain containing
RGR	75.7405	-1.46015	0.000159784	ENSG00000148604	retinal G protein coupled receptor	protein-coding gene	10q23.1	Opsin receptors
CD300E	10.4007	1.45463	0.000213535	ENSG00000186407	CD300e molecule	protein-coding gene	17q25.1	CD molecules|V-set domain containing
NCRNA00185	20.3482	-1.45113	0.000117027
LOC100506453	27.3963	-1.41858	0.000140947
LOC149773	22.484	1.39598	0.000652423
MEX3B	157.837	-1.38652	4.08243e-05	ENSG00000183496	mex-3 RNA binding family member B	protein-coding gene	15q25.2	Ring finger proteins
ODZ2	158.667	-1.37006	0.000549154
BDKRB1	2.20046	1.35572	0.000549154	ENSG00000100739	bradykinin receptor B1	protein-coding gene	14q32.2	Bradykinin receptors
RTKN2	268.549	-1.34641	4.73295e-05	ENSG00000182010	rhotekin 2	protein-coding gene	10q21.2	Pleckstrin homology domain containing
CNTNAP3B	148.558	1.34053	0.000173353	ENSG00000154529	contactin associated protein-like 3B	protein-coding gene	9p11.2
GLS2	10.6836	1.33255	0.00123962	ENSG00000135423	glutaminase 2	protein-coding gene	12q13.3	Ankyrin repeat domain containing
MCM7	1178.31	-1.325	3.29102e-05	ENSG00000166508	minichromosome maintenance complex component 7	protein-coding gene	7q22.1	Protein phosphatase 1 regulatory subunits|MCM family
IL8	229.748	1.31539	0.000869211
CARD16	549.948	1.31425	3.25237e-06	ENSG00000204397	caspase recruitment domain family member 16	protein-coding gene	11q22.3	Caspase recruitment domain containing
SVEP1	63.9412	-1.31274	0.000379021	ENSG00000165124	sushi, von Willebrand factor type A, EGF and pentraxin domain containing 1	protein-coding gene	9q31.3	Sushi domain containing
SMOC1	456.471	-1.31001	0.0014258	ENSG00000198732	SPARC related modular calcium binding 1	protein-coding gene	14q24.1	SPARC family
ACSS3	500.128	1.30432	0.000236677	ENSG00000111058	acyl-CoA synthetase short-chain family member 3	protein-coding gene	12q21.31	Acyl-CoA synthetase family
POSTN	6431.04	1.30189	0.00162391	ENSG00000133110	periostin	protein-coding gene	13q13.3	Gla domain containing
SLC1A1	366.509	-1.30074	0.000111684	ENSG00000106688	solute carrier family 1 member 1	protein-coding gene	9p24.2	Solute carriers
TTTY15	362.177	-1.30015	0.000623884	ENSG00000233864	testis-specific transcript, Y-linked 15 (non-protein coding)	non-coding RNA	Yq11.221
LOC100652840	14.5744	1.29444	0.000117551
RCOR2	8.63971	-1.29426	0.000719316	ENSG00000167771	REST corepressor 2	protein-coding gene	11q13.1	Myb/SANT domain containing
TDO2	74.928	1.29087	0.000623884	ENSG00000151790	tryptophan 2,3-dioxygenase	protein-coding gene	4q32.1
DNAH14	48.4428	-1.28845	0.000831657	ENSG00000185842	dynein axonemal heavy chain 14	protein-coding gene	1q42.12	Dyneins, axonemal
CLGN	300.351	-1.28378	0.00136855	ENSG00000153132	calmegin	protein-coding gene	4q31.1
LOC100506885	10.9545	1.27965	0.00114467
LOC100505912	35.5746	-1.25837	0.000728619
DKFZp566F0947	4.94887	1.25178	0.0014258
LOC646329	18.3673	1.25118	0.000766429
NXPH1	881.187	-1.25049	9.91114e-05	ENSG00000122584	neurexophilin 1	protein-coding gene	7p21.3
LOC389906	9.24406	-1.24719	0.00137044
LOC100506844	1375.81	-1.24702	1.72565e-05
LOC100505963	18.1494	1.24558	0.000140947
MYOT	120.648	-1.23734	0.00158278	ENSG00000120729	myotilin	protein-coding gene	5q31.2	I-set domain containing
GDF5	12.4496	1.23364	0.00279541	ENSG00000125965	growth differentiation factor 5	protein-coding gene	20q11.22
RAP2A	7360.66	-1.23214	1.27804e-05	ENSG00000125249	RAP2A, member of RAS oncogene family	protein-coding gene	13q32.1	RAS type GTPase family
COL9A1	85.0766	-1.23016	0.00202832	ENSG00000112280	collagen type IX alpha 1 chain	protein-coding gene	6q13	Collagens|Collagen proteoglycans
GPR1	34.55	1.22388	4.73295e-05	ENSG00000183671	G protein-coupled receptor 1	protein-coding gene	2q33.3	G protein-coupled receptors, Class A orphans
XRCC6BP1	170.122	-1.22355	4.85267e-05
ALPP	2.37615	1.22281	0.00166692	ENSG00000163283	alkaline phosphatase, placental	protein-coding gene	2q37.1	Alkaline phosphatases
LOC100505967	55.9496	-1.21276	0.00137419
S100A1	151.316	-1.21223	0.00113493	ENSG00000160678	S100 calcium binding protein A1	protein-coding gene	1q21.3	S100 calcium binding proteins|EF-hand domain containing
EMID1	90.8816	1.21176	4.47911e-06	ENSG00000186998	EMI domain containing 1	protein-coding gene	22q12.2	EMI domain containing
C8orf84	103.18	1.2089	4.08243e-05
CHI3L2	2687.81	1.20549	0.00114467	ENSG00000064886	chitinase 3 like 2	protein-coding gene	1p13.2	Chitinases
LOC154822	69.1314	-1.19206	0.00394188
CXCL3	15.0225	1.19073	0.00393931	ENSG00000163734	C-X-C motif chemokine ligand 3	protein-coding gene	4q13.3	Chemokine ligands|Endogenous ligands
GLCCI1	1645.81	-1.18311	6.35723e-05	ENSG00000106415	glucocorticoid induced 1	protein-coding gene	7p21.3
NFKBIZ	155.206	1.18123	0.000155389	ENSG00000144802	NFKB inhibitor zeta	protein-coding gene	3q12.3	Ankyrin repeat domain containing
AMOTL2	458.692	-1.16578	3.29102e-05	ENSG00000114019	angiomotin like 2	protein-coding gene	3q22.2
HES5	28.0501	-1.16206	0.00499859	ENSG00000197921	hes family bHLH transcription factor 5	protein-coding gene	1p36.32	Basic helix-loop-helix proteins
UTY	187.906	-1.16034	0.00158971	ENSG00000183878	ubiquitously transcribed tetratricopeptide repeat containing, Y-linked	protein-coding gene	Yq11.221	Lysine demethylases|Tetratricopeptide repeat domain containing|Minor histocompatibility antigens
ATP13A5	25.2643	-1.15884	0.00466099	ENSG00000187527	ATPase 13A5	protein-coding gene	3q29	ATPase orphan transporters
NSUN5P1	44.5635	-1.1549	0.00096721	ENSG00000223705	NOP2/Sun RNA methyltransferase family member 5 pseudogene 1	pseudogene	7q11.23
SPOCD1	165.561	1.15379	0.00219829	ENSG00000134668	SPOC domain containing 1	protein-coding gene	1p35.2	Protein phosphatase 1 regulatory subunits
PCDHB6	79.1838	1.15095	0.00168524	ENSG00000113211	protocadherin beta 6	other	5q31.3	Clustered protocadherins
ZFPM2	724.451	-1.14667	0.00300538	ENSG00000169946	zinc finger protein, FOG family member 2	protein-coding gene	8q23	Zinc fingers C2H2-type|Zinc fingers C2HC-type|SET domain containing
LOC729040	3.17708	1.13983	0.00637534
LOC100652853	30.009	1.13834	0.000362539
SLC16A11	2.78448	1.13671	0.00640454	ENSG00000174326	solute carrier family 16 member 11	protein-coding gene	17p13.1	Solute carriers
LOC84856	68.4255	-1.13551	0.000526806
A4GALT	7.53939	1.1314	0.00516196	ENSG00000128274	alpha 1,4-galactosyltransferase (P blood group)	protein-coding gene	22q13.2	Alpha 1,4-glycosyltransferases|Blood group antigens
ONECUT2	168.036	-1.13115	0.00278767	ENSG00000119547	one cut homeobox 2	protein-coding gene	18q21.31	CUT class homeoboxes and pseudogenes
ADRA2A	10.7631	1.13047	0.00650037	ENSG00000150594	adrenoceptor alpha 2A	protein-coding gene	10q25.2	Adrenoceptors
IL6	30.8492	1.12488	0.00697248	ENSG00000136244	interleukin 6	protein-coding gene	7p15.3	Interferons|Interleukins|Interleukin 6 cytokine family
GSTM1	290.833	1.11538	0.0076457	ENSG00000134184	glutathione S-transferase mu 1	protein-coding gene	1p13.3	Glutathione S-transferases
LOC100507082	43.9701	1.11329	0.00178449
PCDHB3	95.3049	-1.11177	0.00300538	ENSG00000113205	protocadherin beta 3	other	5q31.3	Clustered protocadherins
UBE2T	651.505	-1.11096	0.000123751	ENSG00000077152	ubiquitin conjugating enzyme E2 T	protein-coding gene	1q32.1	Ubiquitin conjugating enzymes E2|Fanconi anemia complementation groups
LOC339529	8.54916	-1.11058	0.00781645
SNAR-G1	3.05202	-1.10875	0.00817793		small ILF3/NF90-associated RNA G1	non-coding RNA	19q13.33	Small nuclear RNAs
RNU4ATAC	4.80632	1.10785	0.0040027	ENSG00000264229	RNA, U4atac small nuclear (U12-dependent splicing)	non-coding RNA	2q14.2	Small nuclear RNAs
MIPOL1	72.8717	-1.1078	0.00435209	ENSG00000151338	mirror-image polydactyly 1	protein-coding gene	14q13.3-q21.1
TSFM	597.101	-1.10772	7.49986e-06	ENSG00000123297	Ts translation elongation factor, mitochondrial	protein-coding gene	12q14.1
HMOX1	411.671	1.10481	0.000652423	ENSG00000100292	heme oxygenase 1	protein-coding gene	22q12.3
APOF	3.92892	1.10361	0.00114467	ENSG00000175336	apolipoprotein F	protein-coding gene	12q13.3	Apolipoproteins
METTL1	491.083	-1.10318	0.000117027	ENSG00000037897	methyltransferase like 1	protein-coding gene	12q14.1	Methyltransferase like
LOC100505534	7.11517	1.10098	0.00304746
TMSB4Y	28.2938	-1.09734	0.00696977	ENSG00000154620	thymosin beta 4, Y-linked	protein-coding gene	Yq11.221	Minor histocompatibility antigens
ETV7	33.2699	1.09101	0.00137419	ENSG00000010030	ETS variant 7	protein-coding gene	6p21.31	ETS transcription factor family
COL28A1	150.435	-1.09036	0.00918413	ENSG00000215018	collagen type XXVIII alpha 1 chain	protein-coding gene	7p21.3	Collagens
C14orf39	8.34419	-1.09023	0.00951437	ENSG00000179008	chromosome 14 open reading frame 39	protein-coding gene	14q23.1
RNASE2	160.132	1.08574	0.000831657	ENSG00000169385	ribonuclease A family member 2	protein-coding gene	14q11.2	Ribonuclease A family
H2AFY2	50.3465	-1.08413	0.00236506	ENSG00000099284	H2A histone family member Y2	protein-coding gene	10q22.1	Histones
MFAP4	278.49	-1.08359	0.00316066	ENSG00000166482	microfibrillar associated protein 4	protein-coding gene	17p11.2	Fibrinogen C domain containing
SECTM1	6.35205	1.08285	0.00697248	ENSG00000141574	secreted and transmembrane 1	protein-coding gene	17q25
LOC388780	2.9511	1.08159	0.007846
RNASE3	27.2672	1.07854	0.00525944	ENSG00000169397	ribonuclease A family member 3	protein-coding gene	14q11.2	Ribonuclease A family
SNORD3A	41.8217	1.07822	0.00406255	ENSG00000263934	small nucleolar RNA, C/D box 3A	non-coding RNA	17p11.2	Small nucleolar RNAs, C/D box
LOC100507341	153.038	-1.07566	0.00819103
MATL2963	11.3943	1.07368	0.00293938
ERBB3	696.03	-1.07226	0.00457553	ENSG00000065361	erb-b2 receptor tyrosine kinase 3	protein-coding gene	12q13.2	Erb-b2 receptor tyrosine kinases
FAM13C	436.4	-1.07072	0.00177616	ENSG00000148541	family with sequence similarity 13 member C	protein-coding gene	10q21.1
DNM3	1940.18	-1.0686	0.00166692	ENSG00000197959	dynamin 3	protein-coding gene	1q24.3	Pleckstrin homology domain containing
CHRNA3	15.8935	-1.06833	0.011456	ENSG00000080644	cholinergic receptor nicotinic alpha 3 subunit	protein-coding gene	15q25.1	Cholinergic receptors nicotinic subunits
TRIM67	33.3097	-1.06734	0.0113159	ENSG00000119283	tripartite motif containing 67	protein-coding gene	1q42.2	Ring finger proteins|Tripartite motif containing|Fibronectin type III domain containing
UBD	95.7762	1.06715	0.0081461	ENSG00000213886	ubiquitin D	protein-coding gene	6p22.1
MSX2	22.8852	-1.06652	0.0115315	ENSG00000120149	msh homeobox 2	protein-coding gene	5q35.2	NKL subclass homeoboxes and pseudogenes
SSC5D	6.35513	1.06446	0.00973671	ENSG00000179954	scavenger receptor cysteine rich family member with 5 domains	protein-coding gene	19q13.42	Scavenger receptors|Scavenger receptor cysteine rich domain containing
REC8	77.9259	-1.06352	0.00166692	ENSG00000100918	REC8 meiotic recombination protein	protein-coding gene	14q12	Cohesin complex
MYB	28.6277	-1.06116	0.0106619	ENSG00000118513	MYB proto-oncogene, transcription factor	protein-coding gene	6q23.3	Myb/SANT domain containing
BAAT	4.34138	-1.06015	0.0107962	ENSG00000136881	bile acid-CoA:amino acid N-acyltransferase	protein-coding gene	9q31.1
KLRC3	87.845	-1.05443	0.0076457	ENSG00000205810	killer cell lectin like receptor C3	protein-coding gene	12p13.2	Killer cell lectin like receptors|C-type lectin domain containing
FAM72D	56.9258	-1.05138	0.000352188	ENSG00000215784	family with sequence similarity 72 member D	protein-coding gene	1q21.1
CYP3A4	6.14792	-1.04995	0.012611	ENSG00000160868	cytochrome P450 family 3 subfamily A member 4	protein-coding gene	7q22.1	Cytochrome P450 family 3
MT2A	7032.28	1.04964	0.000332013	ENSG00000125148	metallothionein 2A	protein-coding gene	16q13	Metallothioneins
CDC7	273.819	-1.0436	0.000117027	ENSG00000097046	cell division cycle 7	protein-coding gene	1p22.1
TFPI2	24.89	1.04335	0.0106825	ENSG00000105825	tissue factor pathway inhibitor 2	protein-coding gene	7q21.3
LOC100288102	6.37209	1.04315	0.00221322
LOC646903	131.715	-1.04264	0.00214795
TOX3	419.164	-1.03766	0.00356188	ENSG00000103460	TOX high mobility group box family member 3	protein-coding gene	16q12.1	Trinucleotide repeat containing
ZNF3	886.775	-1.03707	0.000332013	ENSG00000166526	zinc finger protein 3	protein-coding gene	7q22.1	Zinc fingers C2H2-type
ZWINT	286.849	-1.03589	0.000285055	ENSG00000122952	ZW10 interacting kinetochore protein	protein-coding gene	10q21-q22
KDM5D	80.508	-1.0343	0.0141035	ENSG00000012817	lysine demethylase 5D	protein-coding gene	Yq11.223	PHD finger proteins|AT-rich interaction domain containing|Lysine demethylases|Minor histocompatibility antigens
PCDHGB6	45.2818	1.03321	0.0134179	ENSG00000253305	protocadherin gamma subfamily B, 6	other	5q31	Clustered protocadherins
ZKSCAN1	2738.16	-1.03183	0.000201442	ENSG00000106261	zinc finger with KRAB and SCAN domains 1	protein-coding gene	7q22.1	Zinc fingers C2H2-type|SCAN domain containing
NLGN4Y	393.573	-1.03079	0.0126187	ENSG00000165246	neuroligin 4, Y-linked	protein-coding gene	Yq11.221
SEC61G	9130.51	-1.03065	0.0089458	ENSG00000132432	Sec61 translocon gamma subunit	protein-coding gene	7p11.2
PHLDA2	8.17983	1.03046	0.00708636	ENSG00000181649	pleckstrin homology like domain family A member 2	protein-coding gene	11p15.4	Pleckstrin homology domain containing
FRMPD2	5.13107	-1.02996	0.0136946	ENSG00000170324	FERM and PDZ domain containing 2	protein-coding gene	10q11.22	PDZ domain containing|FERM domain containing
LOC100509105	703.706	1.02977	0.0107962
DCT	37.931	-1.02887	0.00776564	ENSG00000080166	dopachrome tautomerase	protein-coding gene	13q32.1
NAMPT	12024	1.02772	0.00096721	ENSG00000105835	nicotinamide phosphoribosyltransferase	protein-coding gene	7q22.3
SLC26A10	6.83123	-1.02439	0.0117392	ENSG00000135502	solute carrier family 26 member 10	protein-coding gene	12q13.3	Solute carriers
GBAS	3960.57	-1.02164	0.000589513
C21orf122	7.48099	1.02077	0.007393
RDH10	1530.49	1.01763	0.00164089	ENSG00000121039	retinol dehydrogenase 10	protein-coding gene	8q21.11	Short chain dehydrogenase/reductase superfamily
CXCL1	13.1741	1.01746	0.0163579	ENSG00000163739	C-X-C motif chemokine ligand 1	protein-coding gene	4q13.3	Chemokine ligands|Endogenous ligands
SHD	156.772	-1.0174	0.0109313	ENSG00000105251	Src homology 2 domain containing transforming protein D	protein-coding gene	19p13.3	SH2 domain containing
DEPDC7	71.0399	-1.01726	0.00153524	ENSG00000121690	DEP domain containing 7	protein-coding gene	11p13
SOCS1	13.7661	1.01451	0.00689147	ENSG00000185338	suppressor of cytokine signaling 1	protein-coding gene	16p13.13	SH2 domain containing|Suppressors of cytokine signaling
LGR5	20.0676	-1.01443	0.016991	ENSG00000139292	leucine rich repeat containing G protein-coupled receptor 5	protein-coding gene	12q21.1	G protein-coupled receptors, Class A orphans
CCNE2	1265.27	-1.01156	0.00160289	ENSG00000175305	cyclin E2	protein-coding gene	8q22.1	Cyclins
NHLH2	38.5522	-1.01078	0.016178	ENSG00000177551	nescient helix-loop-helix 2	protein-coding gene	1p13.1	Basic helix-loop-helix proteins
PLCXD3	52.3469	1.00809	0.0113001	ENSG00000182836	phosphatidylinositol specific phospholipase C X domain containing 3	protein-coding gene	5p13.1
CNIH3	377.351	1.00583	0.000920523	ENSG00000143786	cornichon family AMPA receptor auxiliary protein 3	protein-coding gene	1q42.12
COL25A1	23.9191	-1.00484	0.0180481	ENSG00000188517	collagen type XXV alpha 1 chain	protein-coding gene	4q25	Collagens
MMP7	76.5039	1.00091	0.0180078	ENSG00000137673	matrix metallopeptidase 7	protein-coding gene	11q22.2	M10 matrix metallopeptidases

## Sheet: CT.only_DEGs
Supplementary Table3C. List of Cellular Tumor (CT) -Specific Differentially Expressed Genes (DEGs) using |log2FoldChange|>=1.5and adjusted P value <= 0.05 cut-offs.
Gene	baseMean	log2FoldChange	lfcMLE	lfcSE	stat	pvalue	padj
AKT3	1448.08	-0.989354	-1.16082	0.211932	-4.66825	3.03778e-06	0.000623884
CDH3	27.6447	-0.838609	-1.31842	0.286963	-2.92236	0.00347393	0.0417029
SNAR-G1	3.05202	-1.10875	-2.60867	0.299984	-3.69603	0.000218996	0.00817793
LOC100126784	53.4478	0.868094	1.07714	0.238918	3.63344	0.000279672	0.00951437
LOC100127891	31.3546	0.741701	0.826213	0.182602	4.06184	4.86865e-05	0.00332042
LOC100129518	13.9187	0.989678	1.23432	0.240765	4.11056	3.94697e-05	0.00300538
LOC100130522	4.2134	-0.85748	-1.62739	0.298966	-2.86816	0.00412871	0.0458075
LOC100131733	6.39556	0.869799	1.47318	0.296528	2.93328	0.003354	0.0409051
RRN3P3	19.0218	0.803039	0.925998	0.204808	3.92093	8.82071e-05	0.00469365
FCGR1C	72.8871	0.717174	0.901302	0.243368	2.94688	0.00321002	0.0399419
LOC100132909	65.5101	-0.598641	-0.698806	0.209841	-2.85283	0.00433315	0.0474537
LOC100133315	21.8549	-0.743294	-0.896385	0.225046	-3.30285	0.000957065	0.0198817
LOC100133957	3.40038	0.947995	1.50143	0.291252	3.2549	0.00113432	0.0216175
SCARNA9L	3.29149	0.985242	1.44395	0.280169	3.5166	0.000437115	0.0124789
LOC100289341	80.0626	0.587945	0.632542	0.153926	3.81967	0.000133632	0.00606074
LOC100505501	128.427	-0.706384	-0.899235	0.24526	-2.88015	0.0039749	0.0448723
LOC100505554	9.19048	0.78689	0.992444	0.24461	3.21692	0.00129574	0.0233014
LOC100505565	57.2905	-0.910605	-1.38045	0.282328	-3.22535	0.0012582	0.0229461
LOC100505584	8.9054	0.796663	0.95768	0.225632	3.53081	0.000414284	0.0121003
LOC100505912	35.5746	-1.25837	-1.80579	0.272731	-4.61395	3.9509e-06	0.000728619
LOC100505923	13.4147	0.881666	1.28165	0.279745	3.15167	0.00162339	0.0264959
LOC100505967	55.9496	-1.21276	-1.75917	0.274686	-4.41509	1.00968e-05	0.00137419
LOC100506201	170.84	0.780941	1.05763	0.265467	2.94176	0.00326354	0.0402845
LOC100506433	17.598	-0.661563	-0.797864	0.224828	-2.94253	0.00325543	0.0402845
LOC100506453	27.3963	-1.41858	-2.11037	0.277778	-5.10686	3.27548e-07	0.000140947
LOC100506585	8.80983	0.862346	1.40897	0.293799	2.93516	0.00333376	0.0407102
LOC100506599	12.8182	0.587445	0.657317	0.185418	3.16823	0.00153372	0.0256702
LOC100506620	5.67771	0.763447	0.952323	0.239904	3.18231	0.00146108	0.025077
LOC100506751	17.0786	0.736093	0.884269	0.224781	3.27472	0.00105768	0.020914
LOC100506855	17.2278	0.832513	0.996556	0.22348	3.72522	0.000195141	0.0076457
LOC100507008	1936.59	-0.765822	-1.00103	0.253157	-3.02509	0.00248561	0.0342184
LOC100507013	2.87296	0.976134	1.58167	0.292941	3.33219	0.000861659	0.0187517
LOC100507082	43.9701	1.11329	1.46787	0.258907	4.29998	1.70816e-05	0.00178449
LOC100507115	6.58967	0.920709	1.35931	0.28198	3.26516	0.00109404	0.0212707
LOC100507117	10.9706	0.678187	0.781395	0.20354	3.33196	0.00086236	0.0187517
LOC100507145	71.4959	0.609251	0.690904	0.194491	3.13255	0.00173297	0.0277482
LOC100507209	150.474	0.737557	0.842924	0.199328	3.70022	0.000215409	0.00814454
LOC100507341	153.038	-1.07566	-1.78045	0.291149	-3.69452	0.000220299	0.00819103
LOC100507460	797.549	-0.748114	-0.87968	0.213335	-3.50676	0.000453595	0.0126199
LOC100507516	8.82998	0.853254	1.48691	0.298004	2.86323	0.00419344	0.0463253
LOC100507552	118.779	-0.809878	-0.978028	0.225431	-3.59257	0.000327428	0.0104989
LOC100509105	703.706	1.02977	1.5751	0.287528	3.58145	0.000341695	0.0107962
C9orf30-TMEFF1	918.665	-0.695858	-0.786354	0.191119	-3.64096	0.00027162	0.00935046
DNM3OS	428.814	-0.915363	-1.23279	0.26061	-3.51239	0.000444102	0.0125606
LOC100652838	21.8345	0.598483	0.671277	0.187045	3.19968	0.0013758	0.0241672
LOC100652840	14.5744	1.29444	1.65722	0.250122	5.17521	2.27649e-07	0.000117551
LOC100652886	525.253	0.695511	0.85476	0.234952	2.96023	0.00307408	0.0390154
IL18BP	110.65	0.897311	1.15036	0.250348	3.58426	0.000338031	0.010718
CTDSP2	1045.92	-0.933286	-1.04518	0.184995	-5.04492	4.53713e-07	0.000173353
NAMPT	12024	1.02772	1.23881	0.227228	4.52286	6.10092e-06	0.00096721
CALCRL	2773.08	-0.775832	-0.983719	0.243841	-3.18171	0.00146409	0.0251049
RAMP3	228.539	0.89463	1.19531	0.262276	3.41102	0.000647196	0.0157639
CDKN1B	950.033	-0.589374	-0.62049	0.130968	-4.50013	6.79105e-06	0.00104618
RGS19	84.2161	0.605239	0.654326	0.158492	3.81873	0.000134139	0.00606074
CDKN3	667.297	-0.666654	-0.776916	0.208896	-3.19132	0.00141623	0.0245168
ABCA7	3.79292	0.839877	1.15946	0.269492	3.11652	0.00183001	0.0285365
KLF2	23.103	0.894373	1.00866	0.190859	4.68605	2.7853e-06	0.000604642
NDC80	470.552	-0.620575	-0.702058	0.191879	-3.2342	0.00121983	0.0225649
TUBGCP3	366.709	-0.674519	-0.739537	0.169689	-3.97503	7.03692e-05	0.0041158
PPIE	620.616	-0.593237	-0.619028	0.119955	-4.94548	7.59546e-07	0.000236677
CLGN	300.351	-1.28378	-2.12404	0.290411	-4.42057	9.84405e-06	0.00136855
EIF3M	2809.41	-0.710011	-0.778565	0.169817	-4.18105	2.90171e-05	0.00242973
HOXB13	8.42185	-0.811673	-3.40945	0.279819	-2.90071	0.00372319	0.0433007
CEBPB	127.992	0.899019	1.06416	0.218603	4.11257	3.91274e-05	0.00300538
UBD	95.7762	1.06715	1.64415	0.288446	3.69965	0.000215901	0.0081461
HTATIP2	130.08	-0.825866	-0.945069	0.198708	-4.15618	3.23617e-05	0.00263456
RPP30	345.416	-0.586463	-0.608201	0.111472	-5.2611	1.432e-07	9.24305e-05
CENPA	100.093	-0.633045	-0.730978	0.20395	-3.10393	0.00190971	0.0292033
SPAG5	190.922	-0.792064	-0.891625	0.188532	-4.20123	2.65472e-05	0.00229563
CENPF	6477.1	-0.742285	-0.852937	0.201102	-3.6911	0.00022329	0.008219
DMRT2	32.5662	-0.888091	-1.58265	0.296493	-2.99532	0.00274158	0.0362462
CHL1	4619.32	0.598672	0.694454	0.20782	2.88072	0.00396764	0.0448723
LILRB1	82.9608	0.631991	0.723748	0.200528	3.15163	0.00162362	0.0264959
ARID5A	107.333	0.611354	0.692281	0.193508	3.15933	0.00158133	0.0261237
FGL2	438.336	0.6034	0.662022	0.171073	3.52715	0.000420058	0.0121662
OS9	2702.91	-0.963294	-1.17285	0.228642	-4.21311	2.51882e-05	0.0022315
COPS6	4380.92	-0.903213	-1.03756	0.200763	-4.4989	6.83062e-06	0.00104618
SLC27A3	150.1	0.849726	0.978537	0.203951	4.16633	3.09543e-05	0.00256622
TMSB15A	1190.64	-0.828507	-1.37849	0.29231	-2.83435	0.00459194	0.0492329
NUDT21	2520.02	-0.621232	-0.664733	0.148335	-4.18804	2.81373e-05	0.00238745
UBE2C	556.728	-0.8413	-0.963845	0.19928	-4.2217	2.4247e-05	0.00221322
ZWINT	286.849	-1.03589	-1.21406	0.2113	-4.90248	9.46346e-07	0.000285055
TBC1D8	88.928	0.592189	0.652196	0.174061	3.4022	0.000668468	0.0161604
CHI3L2	2687.81	1.20549	1.65989	0.269944	4.46571	7.98035e-06	0.00114467
IRAK3	114.181	0.935268	1.02781	0.172489	5.42218	5.88768e-08	4.73295e-05
CHN1	875.301	0.692624	0.780977	0.190903	3.62815	0.000285461	0.00951437
PRKCDBP	7.77054	0.83103	1.06515	0.250075	3.32313	0.000890138	0.0192204
STX1B	30.9336	0.645702	0.754625	0.211907	3.0471	0.00231057	0.0327009
CHRNA3	15.8935	-1.06833	-2.32605	0.300428	-3.55602	0.000376521	0.011456
CCDC85A	60.258	0.818761	1.13632	0.271121	3.01991	0.0025285	0.0345669
GBP4	464.787	0.998753	1.14325	0.200579	4.97934	6.38016e-07	0.000213535
ARHGEF25	44.2151	-0.867043	-1.19828	0.26668	-3.25125	0.001149	0.0217031
TRMT61A	67.5048	0.6017	0.661181	0.172187	3.49446	0.000475025	0.0128713
CTHRC1	290.028	-0.783848	-1.05472	0.260736	-3.00629	0.00264454	0.0354298
CKS2	1786.79	-0.888283	-0.985071	0.178195	-4.98489	6.19968e-07	0.000213535
HRASLS5	49.6747	0.944648	1.47187	0.289568	3.26227	0.00110524	0.0214223
TMC1	13.9536	0.804022	0.975138	0.229494	3.50346	0.000459261	0.0126199
ANKRD22	134.506	0.833068	1.01269	0.23065	3.61182	0.000304052	0.00993696
LRR1	212.527	-0.646151	-0.731607	0.192425	-3.35793	0.000785283	0.0178746
CCR1	210.531	0.703793	0.804247	0.199306	3.53123	0.000413639	0.0121003
CCBP2	24.8937	0.655239	0.713495	0.164659	3.97937	6.90969e-05	0.00407907
NCRNA00188	11291	-0.704043	-0.753108	0.147991	-4.75735	1.96154e-06	0.000486914
JOSD2	61.9223	0.665113	0.74585	0.187181	3.55331	0.000380415	0.0114826
LRRC25	66.072	0.598442	0.677687	0.193574	3.09154	0.0019912	0.0299375
C1orf173	122.126	0.799929	1.07094	0.262632	3.04582	0.00232049	0.0327386
DNAH14	48.4428	-1.28845	-1.97328	0.2823	-4.56413	5.0158e-06	0.000831657
IQGAP3	110.399	-0.610334	-0.70174	0.201558	-3.02808	0.00246112	0.034006
TSHZ2	394.269	0.895523	1.12178	0.24245	3.69364	0.00022107	0.00819103
EMID1	90.8816	1.21176	1.38635	0.200431	6.04577	1.48701e-09	4.47911e-06
COL6A2	29.8351	0.960521	1.294	0.26445	3.63215	0.000281067	0.00951437
COL7A1	6.65016	0.93428	1.32638	0.27555	3.3906	0.000697389	0.0164973
COL9A1	85.0766	-1.23016	-1.99533	0.28884	-4.25896	2.0538e-05	0.00202832
COL11A1	886.684	-0.900293	-1.55136	0.294579	-3.0562	0.00224162	0.032102
PLEKHH2	163.281	0.675251	0.733212	0.16237	4.15873	3.20026e-05	0.00261834
ALS2CR12	25.4717	0.698418	0.817439	0.212374	3.28862	0.00100679	0.0203935
LYPD6	139.489	0.603999	0.685882	0.195372	3.09153	0.00199125	0.0299375
EMB	159.174	0.749018	0.882574	0.216171	3.46493	0.00053036	0.013802
PPARGC1B	80.8755	0.744192	0.861431	0.20684	3.59791	0.000320783	0.0103159
RIPPLY2	32.8382	-0.74991	-0.98964	0.255832	-2.93126	0.00337592	0.0409483
CD109	262.149	0.696022	0.797792	0.201156	3.46011	0.000539957	0.013928
CPS1	134.093	-0.887802	-1.16607	0.254201	-3.49252	0.00047848	0.0129455
ADHFE1	45.4664	-0.588926	-0.684456	0.207366	-2.84004	0.00451085	0.0486714
GAB3	97.0502	0.656408	0.767906	0.212352	3.09112	0.001994	0.0299375
CHODL	153.229	0.854089	1.79011	0.299655	2.85024	0.00436856	0.0476835
FAM65C	22.9672	0.80864	1.09045	0.264354	3.05893	0.00222131	0.0319124
FRMPD2	5.13107	-1.02996	-2.84812	0.296854	-3.46959	0.000521256	0.0136946
CPNE8	772.49	0.911862	1.219	0.262439	3.47457	0.000511673	0.0135395
E2F7	186.89	-0.623817	-0.700476	0.187026	-3.33546	0.000851575	0.0186778
LOC145474	59.5784	0.819969	0.989044	0.227127	3.61018	0.000305986	0.00998209
TMEM99	178.031	-0.755155	-0.837228	0.178195	-4.2378	2.25725e-05	0.00214795
CSTA	42.6028	0.77858	0.915545	0.215291	3.61641	0.000298713	0.0097979
ZNF560	13.168	-0.773502	-4.84088	0.267199	-2.89486	0.00379329	0.0436942
SAMD13	84.3606	-0.63017	-0.718384	0.196623	-3.20497	0.00135076	0.0239102
CTNNA2	1330.31	0.835059	0.963537	0.205083	4.07181	4.66489e-05	0.00321789
ADRA2A	10.7631	1.13047	1.98074	0.298281	3.78997	0.000150667	0.00650037
FAM117B	536.411	-0.76217	-0.856	0.187072	-4.07421	4.61705e-05	0.00320523
FAM132B	14.9947	-0.862241	-1.28723	0.280242	-3.07677	0.00209259	0.0308227
MB21D2	113.933	-0.664171	-0.731291	0.173045	-3.83813	0.000123975	0.00576689
PLEKHG4B	32.0793	0.622183	0.69526	0.184573	3.37094	0.000749127	0.0173351
CYBB	604.569	0.630838	0.708212	0.187947	3.35647	0.000789448	0.0179017
CYP1B1	482.431	0.974354	1.30819	0.263622	3.69602	0.000219007	0.00817793
LOC154761	133.61	0.813055	1.04833	0.252036	3.22594	0.00125559	0.0229447
VKORC1L1	115.883	-0.626075	-0.687067	0.170485	-3.67232	0.000240358	0.00863617
LOC154822	69.1314	-1.19206	-3.17795	0.29859	-3.99231	6.54327e-05	0.00394188
IQUB	82.9743	0.607738	0.70983	0.211441	2.87427	0.00404962	0.045365
NSUN5P1	44.5635	-1.1549	-1.52688	0.255222	-4.52508	6.03717e-06	0.00096721
CDCA2	255.4	-0.656448	-0.752007	0.199412	-3.29192	0.000995059	0.020341
RDH10	1530.49	1.01763	1.24881	0.234781	4.33437	1.46175e-05	0.00164089
CYP3A4	6.14792	-1.04995	-2.06049	0.299231	-3.50884	0.000450068	0.012611
C8orf84	103.18	1.2089	1.43677	0.220884	5.47302	4.4243e-08	4.08243e-05
DACH1	356.836	-0.901036	-1.3709	0.282833	-3.18576	0.00144375	0.0248362
TMTC2	152.839	0.634052	0.718063	0.193646	3.27428	0.00105932	0.0209235
CLECL1	25.1882	0.747928	1.00526	0.263615	2.83719	0.00455119	0.0489023
GPR180	772.24	-0.7701	-0.883025	0.199855	-3.8533	0.000116536	0.00561639
SAMD15	31.556	0.74061	0.929063	0.242772	3.05064	0.00228355	0.0324966
RHBDL3	72.7623	-0.593317	-0.686174	0.204914	-2.89544	0.00378625	0.0436688
SLC16A11	2.78448	1.13671	2.43564	0.29931	3.79778	0.000146001	0.00640454
ZNF519	268.281	-0.602011	-0.665634	0.176253	-3.41562	0.000636379	0.0155685
C18orf54	527.472	-0.640331	-0.704751	0.172735	-3.70701	0.000209719	0.00796272
DENND2C	22.5279	0.821192	1.0715	0.25573	3.21117	0.00132198	0.0235622
DCT	37.931	-1.02887	-1.50439	0.276673	-3.71872	0.000200232	0.00776564
FAM43B	59.9381	0.737347	0.892755	0.228793	3.22277	0.00126957	0.0230261
DCX	943.359	-0.83989	-1.23576	0.278226	-3.01873	0.00253835	0.0346353
LONRF2	611.919	0.761278	0.853113	0.186808	4.07519	4.5977e-05	0.00320523
FREM3	8.79135	-0.872587	-3.06282	0.287677	-3.03322	0.00241959	0.0336328
FLJ36031	477.712	0.885846	1.18731	0.263069	3.36735	0.000758937	0.0174085
COCH	53.0309	-0.895524	-1.23198	0.265584	-3.3719	0.000746506	0.0173191
GIMAP1	68.636	0.666876	0.740696	0.180366	3.69735	0.00021786	0.00817793
DHCR24	633.032	0.883079	1.04721	0.219491	4.0233	5.73891e-05	0.00370426
DNA2	108.656	-0.880253	-1.05703	0.222836	-3.95022	7.80794e-05	0.00435209
DPYD	754.643	0.594857	0.687041	0.205406	2.896	0.00377946	0.0436462
SLC26A2	1435.69	0.705051	0.773132	0.170698	4.13039	3.62142e-05	0.00287061
DTNA	6554.65	0.740361	0.821447	0.179736	4.11916	3.8026e-05	0.00294955
DUSP1	871.418	0.71374	0.822124	0.203987	3.49894	0.000467107	0.0127386
APLNR	828.661	0.960519	1.24941	0.254914	3.76801	0.000164552	0.00696819
GPR183	211.168	0.607618	0.69564	0.200323	3.03319	0.00241987	0.0336328
CELSR3	74.1376	-0.756115	-0.942595	0.237981	-3.17721	0.00148701	0.0252982
EGR1	508.728	0.662289	0.780261	0.216017	3.06591	0.00217011	0.0314265
DTX3	268.226	-0.895703	-1.04905	0.211141	-4.24221	2.21332e-05	0.00213911
AIF1	1485.31	0.603424	0.68837	0.198181	3.04481	0.00232827	0.0327717
VWA3B	14.2379	0.882236	1.40016	0.291349	3.02811	0.00246089	0.034006
UNC13D	13.7156	0.715795	0.837224	0.211936	3.37742	0.000731703	0.0170413
CMYA5	747.257	0.853921	1.23874	0.279591	3.05418	0.00225673	0.0322419
ENO3	22.3193	-0.912775	-1.32416	0.275448	-3.31378	0.000920429	0.0196398
CCDC107	169.116	0.702879	0.7753	0.175261	4.01047	6.05969e-05	0.00379433
EREG	20.5317	0.940191	1.07802	0.201301	4.67056	3.00375e-06	0.000623884
ETV1	11877.9	-0.612125	-0.687003	0.186729	-3.27815	0.00104491	0.020798
F13A1	379.653	0.983497	1.51402	0.288252	3.41194	0.000645027	0.0157322
OAF	66.8247	0.651685	0.753471	0.206053	3.1627	0.00156312	0.0259653
TIGD3	10.1644	-0.919621	-1.58453	0.294552	-3.1221	0.00179563	0.0282248
FCGR1A	807.822	0.677087	0.810812	0.223844	3.02482	0.00248785	0.0342184
FAM13C	436.4	-1.07072	-1.3824	0.248871	-4.3023	1.69037e-05	0.00177616
ALDH3B1	75.5676	0.606425	0.688337	0.195008	3.10975	0.00187245	0.0288498
FCGR1B	160.777	0.79265	0.977339	0.236342	3.35383	0.000797005	0.0179604
FCGR3A	1251.39	0.604197	0.694692	0.202843	2.97864	0.00289528	0.03751
PRR15	3.51921	0.835269	1.37991	0.29482	2.83315	0.00460916	0.0492907
SRRM3	14.4212	-0.886938	-1.40113	0.287251	-3.08768	0.00201727	0.0300573
FGF12	3562.14	-0.865732	-1.20512	0.268166	-3.22835	0.00124507	0.0228558
DENND3	65.5512	0.786228	0.925982	0.215898	3.64167	0.00027088	0.00934276
ARSG	23.5894	-0.869341	-1.13617	0.252914	-3.4373	0.000587547	0.0147482
ALDOC	3072.8	-0.697825	-0.886258	0.244536	-2.85367	0.00432168	0.0473655
PLXND1	100.733	0.639922	0.724533	0.193456	3.30785	0.000940152	0.0197574
NBEAL2	4.32511	0.722267	0.936955	0.253531	2.84884	0.00438795	0.047791
TBC1D30	49.1814	-0.726858	-0.876496	0.224895	-3.23199	0.00122932	0.0226897
CRB1	585.558	-0.938191	-1.10326	0.213118	-4.40221	1.07152e-05	0.0014258
SLC44A1	3124.48	-0.826246	-0.937625	0.193614	-4.26748	1.97694e-05	0.00197399
SEC61G	9130.51	-1.03065	-1.55797	0.281577	-3.66027	0.000251946	0.0089458
TGDS	400.181	-0.651732	-0.737403	0.191946	-3.39538	0.000685328	0.016352
HMHA1	42.1047	0.731409	0.873184	0.222361	3.28928	0.00100443	0.0203737
FOS	2080.8	0.703428	0.785801	0.184588	3.8108	0.000138521	0.00619674
FOSL2	57.6385	0.960352	1.20103	0.241922	3.96968	7.19689e-05	0.00415817
SNHG1	156.442	-0.653801	-0.715193	0.167913	-3.89369	9.87313e-05	0.0050982
APOL2	831.833	0.609951	0.709223	0.209132	2.91658	0.00353887	0.0421608
ALOX5	54.4542	0.732449	0.863817	0.216621	3.38125	0.000721563	0.0168785
ALOX5AP	506.318	0.657562	0.767693	0.211366	3.11101	0.00186451	0.028757
CNPY4	362.701	-0.740437	-0.870976	0.213535	-3.46752	0.000525278	0.0137585
TTTY10	3.28632	-1.56729	-4.34298	0.300043	-5.22354	1.75531e-07	0.000105746
ALPL	34.9773	0.853781	1.17363	0.268978	3.17416	0.00150268	0.0254527
LCORL	1366.18	-0.619058	-0.674537	0.164713	-3.75841	0.000170999	0.00702377
PHYHD1	173.936	0.672105	0.772864	0.202951	3.31166	0.000927435	0.0196721
LOC255130	74.3121	1.51824	2.13161	0.27439	5.53314	3.14546e-08	3.51213e-05
PRR24	60.2903	0.685568	0.809797	0.217346	3.15428	0.00160896	0.0264095
C19orf38	14.2055	0.761772	1.01717	0.261875	2.90891	0.00362694	0.0428429
SERINC5	2270.76	-0.777861	-0.870766	0.184862	-4.2078	2.57871e-05	0.00226238
ASF1A	1402.31	-0.602864	-0.634243	0.130135	-4.6326	3.61096e-06	0.000694264
TMEM158	311.854	0.736837	0.858889	0.210595	3.49883	0.000467311	0.0127386
PVRL3	174.03	0.705391	0.830676	0.215801	3.26871	0.0010804	0.0211315
ZNF385A	134.149	0.674699	0.826928	0.233803	2.88576	0.00390466	0.0445792
SEC31B	6.80468	-0.895227	-1.46914	0.290631	-3.08029	0.002068	0.0306331
TIPARP	1058.49	0.669223	0.733922	0.17076	3.9191	8.88814e-05	0.00470651
NELF	86.041	0.650701	0.776525	0.222189	2.92859	0.00340507	0.0411637
IPCEF1	123.839	0.743496	0.863804	0.208824	3.56039	0.000370299	0.0113159
DNM3	1940.18	-1.0686	-1.3716	0.247106	-4.32447	1.52899e-05	0.00166692
PTPN20B	9.02145	1.62533	3.29755	0.300273	5.41282	6.20384e-08	4.73295e-05
CCDC69	67.3344	0.7111	0.797341	0.187152	3.79958	0.000144939	0.00637534
GBAS	3960.57	-1.02164	-1.21277	0.217522	-4.69673	2.64365e-06	0.000589513
GBP3	661.783	0.915027	1.15291	0.244554	3.74162	0.000182839	0.0073897
GCHFR	38.9334	0.672452	0.811359	0.227257	2.95899	0.00308647	0.0391176
GCNT1	67.3721	0.926169	1.17183	0.246059	3.76401	0.000167212	0.00696977
GDF1	13.3087	0.685574	0.844283	0.235607	2.90981	0.00361645	0.042775
CKAP2	1848.09	-0.653422	-0.700234	0.149792	-4.3622	1.28761e-05	0.00158278
ELP4	386.531	-0.625953	-0.689928	0.17388	-3.59991	0.000318327	0.0102734
GDI2	2249.74	-0.594706	-0.640332	0.154292	-3.85443	0.000116001	0.00561025
PIPSL	2.19515	-0.927373	-2.14755	0.300035	-3.09089	0.0019956	0.0299375
RNU1-5	2.92905	0.984707	1.29369	0.256532	3.83854	0.000123769	0.00576689
RNU1-7	2.92905	0.984707	1.29369	0.256532	3.83854	0.000123769	0.00576689
RNU1-8	2.92905	0.984707	1.29369	0.256532	3.83854	0.000123769	0.00576689
RNU1-3	2.92905	0.984707	1.29369	0.256532	3.83854	0.000123769	0.00576689
RNU1-2	2.92905	0.984707	1.29369	0.256532	3.83854	0.000123769	0.00576689
RNU1-1	2.92905	0.984707	1.29369	0.256532	3.83854	0.000123769	0.00576689
GLS2	10.6836	1.33255	2.44588	0.299771	4.44524	8.7795e-06	0.00123962
GPC3	26.2506	-0.851461	-1.4314	0.292981	-2.9062	0.00365848	0.042961
ADAMDEC1	26.7952	-0.819605	-1.29406	0.287606	-2.84975	0.00437534	0.0477221
TOX3	419.164	-1.03766	-1.37848	0.25689	-4.03932	5.36065e-05	0.00356188
PCDH11X	373.572	-0.992526	-1.2636	0.244715	-4.05585	4.99534e-05	0.00339401
GNG4	524.808	-0.656919	-0.768764	0.211052	-3.1126	0.00185446	0.0287056
GPLD1	72.3065	0.612272	0.70165	0.200756	3.04983	0.00228973	0.0325266
NEAT1	155.982	0.716614	0.883413	0.23616	3.03445	0.00240976	0.0336046
RCOR2	8.63971	-1.29426	-1.94949	0.279956	-4.62307	3.78106e-06	0.000719316
MATL2963	11.3943	1.07368	1.42661	0.260515	4.12137	3.76627e-05	0.00293938
GPR133	16.515	0.833896	1.0798	0.253267	3.29255	0.000992821	0.020341
SSC5D	6.35513	1.06446	1.74198	0.294095	3.61945	0.000295231	0.00973671
LOC284561	4.21985	0.68141	0.814488	0.222506	3.06243	0.00219548	0.0316671
C20orf197	5.86766	0.947984	1.66711	0.298348	3.17744	0.00148582	0.0252982
DLL1	109.519	-0.688481	-0.857916	0.237975	-2.89309	0.00381476	0.0438297
GPRIN3	69.9235	0.655968	0.782846	0.222252	2.95146	0.00316272	0.0397064
LOC285878	125.296	-0.851915	-2.38715	0.295108	-2.88679	0.00389194	0.0444621
LOC285965	153.794	0.660002	0.785202	0.220778	2.98943	0.00279495	0.0366568
FAM115C	186.09	0.712204	0.78684	0.176491	4.03535	5.4522e-05	0.00357814
TTC3P1	442.072	0.623992	0.688589	0.175575	3.55399	0.000379441	0.0114826
LIN9	253.373	-0.657768	-0.7447	0.192343	-3.41976	0.000626768	0.0154235
GPX7	445.385	-0.621529	-0.666572	0.150573	-4.12775	3.66327e-05	0.0028911
GRB14	99.6326	-1.55667	-2.20771	0.269655	-5.77283	7.79508e-09	1.27804e-05
GRIA1	455.629	0.679703	0.829078	0.231865	2.93146	0.00337377	0.0409483
MAGEH1	635.367	-0.650069	-0.729154	0.186318	-3.48903	0.000484771	0.013057
UBE2T	651.505	-1.11096	-1.3141	0.215712	-5.15021	2.60196e-07	0.000123751
PYCARD	95.1802	0.602574	0.698358	0.207267	2.90723	0.00364643	0.0429377
CD274	68.8835	0.870651	1.10835	0.24801	3.51055	0.000447178	0.0125933
CXCL1	13.1741	1.01746	1.86256	0.299718	3.39473	0.000686971	0.0163579
CXCL2	46.2782	0.970796	1.43519	0.282758	3.43331	0.00059627	0.014864
CXCL3	15.0225	1.19073	2.64724	0.298126	3.99405	6.49541e-05	0.00393931
GTF2IP1	1350.86	-0.626126	-0.714814	0.197456	-3.17096	0.00151937	0.0255915
GPR132	13.8979	0.696951	0.821708	0.215993	3.22673	0.00125213	0.0229275
SERTAD1	162.661	0.653589	0.734192	0.188353	3.47003	0.000520403	0.0136946
SCHIP1	4614.09	-0.58973	-0.615707	0.120654	-4.88777	1.01983e-06	0.000302154
RHOD	9.00728	0.870179	1.51953	0.298061	2.91947	0.00350628	0.0419384
HIST1H1B	583.681	-0.946119	-1.22763	0.250636	-3.77488	0.000160084	0.00685592
H2AFZ	6207.67	-0.58859	-0.635122	0.156278	-3.76631	0.000165681	0.00696977
HABP2	7.63489	0.883952	2.06965	0.295975	2.98658	0.00282117	0.0369405
HIP1	955.712	-0.766799	-0.880677	0.200793	-3.81885	0.000134077	0.00606074
HLA-DRA	5719.08	0.616972	0.71422	0.206712	2.9847	0.0028386	0.0370411
HLA-E	3967.69	0.597556	0.650465	0.164574	3.63093	0.000282403	0.00951437
HMGB2	5255.29	-0.691261	-0.74895	0.159842	-4.32467	1.52763e-05	0.00166692
HMGN2	13338.9	-0.629383	-0.689141	0.168699	-3.7308	0.000190875	0.00758172
AOX1	63.0495	-0.873662	-1.27182	0.276432	-3.1605	0.00157499	0.0260906
HMOX1	411.671	1.10481	1.36524	0.237635	4.64917	3.3328e-06	0.000652423
C14orf39	8.34419	-1.09023	-2.31376	0.300359	-3.62977	0.000283673	0.00951437
HOXA9	19.4288	0.887371	1.65981	0.300119	2.95673	0.00310916	0.0392676
HPR	124.242	-0.821205	-1.18683	0.275322	-2.9827	0.00285715	0.0371491
MT1DP	2.51007	0.984579	2.01877	0.300108	3.28074	0.00103534	0.0207677
HRH2	22.3315	0.772794	1.05042	0.266194	2.90313	0.00369456	0.04319
BIRC3	693.137	0.810658	1.21966	0.285104	2.84338	0.00446377	0.0484527
HSPA6	28.0414	0.835684	1.07698	0.251831	3.31843	0.000905254	0.0194102
BIRC5	1040.95	-0.921281	-1.12467	0.229783	-4.00936	6.08839e-05	0.00379433
FOXN2	2840.39	-0.658865	-0.701084	0.142696	-4.61727	3.88814e-06	0.000725417
HTR2B	37.0885	0.828622	1.08289	0.255935	3.23763	0.00120529	0.0223417
LOC339400	6.70917	-0.855971	-1.44062	0.292885	-2.92255	0.00347174	0.0417029
LOC339529	8.54916	-1.11058	-2.86932	0.298821	-3.71653	0.000201974	0.00781645
KY	18.9898	-0.974572	-2.11249	0.300426	-3.24397	0.00117877	0.0220766
LRRC66	6.45191	0.911759	1.46553	0.292638	3.11565	0.00183537	0.0285954
RSPO2	49.0698	1.49664	2.47102	0.295148	5.07081	3.96118e-07	0.00015909
IDUA	11.0198	0.714796	0.905815	0.245971	2.90602	0.00366061	0.042961
CD300E	10.4007	1.45463	2.31482	0.291961	4.98226	6.28457e-07	0.000213535
KCNT2	314.382	-0.693069	-0.842601	0.228507	-3.03303	0.00242109	0.0336328
C2orf55	155.853	0.642631	0.731019	0.196435	3.27147	0.00106989	0.0209869
ATP13A5	25.2643	-1.15884	-2.04944	0.295284	-3.9245	8.69117e-05	0.00466099
PLCXD3	52.3469	1.00809	1.4929	0.283061	3.56139	0.000368895	0.0113001
FBLL1	34.4032	-0.971401	-1.50432	0.284835	-3.41041	0.000648665	0.0157784
IGFBPL1	4.86144	-0.848246	-2.94164	0.287602	-2.94937	0.0031842	0.0397788
CCDC144C	927.265	0.666316	0.801612	0.225911	2.94946	0.00318331	0.0397788
LNP1	69.6399	-0.687759	-0.804416	0.210767	-3.26312	0.00110194	0.0213914
IGFBP6	69.2075	0.769905	0.944436	0.23425	3.28669	0.00101373	0.0204706
GJC3	8.912	-1.50572	-2.67912	0.29425	-5.11714	3.10205e-07	0.000140159
IL4R	61.8556	0.691212	0.810175	0.213405	3.23897	0.00119964	0.0222827
IL6	30.8492	1.12488	2.00909	0.299049	3.76151	0.000168891	0.00697248
IL6R	195.503	0.614616	0.65434	0.143697	4.27716	1.8929e-05	0.00193279
IL7	48.7471	0.748545	0.940847	0.243445	3.0748	0.00210647	0.0309514
IL13RA1	848.567	0.607615	0.657771	0.159776	3.80291	0.000143003	0.00633456
ING1	237.98	-0.588282	-0.641648	0.165565	-3.55317	0.000380615	0.0114826
INPP5D	124.583	0.590646	0.677592	0.201493	2.93135	0.00337491	0.0409483
IRF1	538.38	0.616717	0.669663	0.162457	3.7962	0.000146933	0.00642985
ITGA2	848.261	-0.589053	-0.648074	0.172482	-3.41516	0.000637452	0.0155685
ITGAM	86.1373	0.659206	0.781704	0.219229	3.00693	0.00263897	0.0353813
ITIH4	5.44172	0.946841	1.43397	0.285986	3.3108	0.000930306	0.0196721
ITPR1	262.088	0.601672	0.65543	0.165206	3.64195	0.000270583	0.00934276
ITPR3	35.3515	0.847088	1.10854	0.256569	3.3016	0.000961347	0.0199163
JUNB	142.534	0.623958	0.735818	0.216448	2.88271	0.00394265	0.044627
KCNC1	39.1549	0.680226	0.848681	0.240612	2.82707	0.00469758	0.0499408
EFCAB5	28.2461	-0.980836	-1.51607	0.284488	-3.44772	0.000565337	0.01429
FAM89A	252.792	-0.612002	-0.72068	0.214236	-2.85667	0.00428116	0.0470641
CA13	105.822	0.621955	0.664463	0.147292	4.2226	2.41505e-05	0.00221322
KCNQ1	25.4174	0.705228	0.878026	0.239825	2.9406	0.00327581	0.040357
KCNS3	67.2352	-0.963304	-1.50706	0.286053	-3.36757	0.000758344	0.0174085
KLRC2	416.568	-1.48442	-2.97574	0.298968	-4.96514	6.86507e-07	0.000225586
KLRC3	87.845	-1.05443	-1.61102	0.282888	-3.72739	0.000193469	0.0076457
KIF11	607.08	-0.901425	-1.04805	0.207363	-4.34708	1.37964e-05	0.00158971
CENPW	200.368	-0.6405	-0.737125	0.202116	-3.16898	0.00152978	0.0256702
LOC387646	36.8667	0.653618	0.748429	0.200459	3.2606	0.00111177	0.0214668
C14orf23	249.091	0.720436	0.843621	0.212988	3.38252	0.000718245	0.0168692
TNFAIP8L3	95.4557	0.708915	0.761399	0.152532	4.64766	3.35724e-06	0.000652423
CCL4L2	20.0955	-0.742353	-1.00126	0.261348	-2.84048	0.0045046	0.048633
HES5	28.0501	-1.16206	-2.18621	0.298028	-3.89916	9.65257e-05	0.00499859
LOC388780	2.9511	1.08159	1.71258	0.29114	3.71504	0.000203172	0.007846
C5orf39	142.673	0.719137	0.830695	0.205605	3.49766	0.000469368	0.0127562
LOC389906	9.24406	-1.24719	-1.90936	0.282259	-4.41862	9.93348e-06	0.00137044
LIF	28.8911	0.984401	1.47231	0.284511	3.45997	0.000540227	0.013928
PATE2	5.57098	-0.861609	-1.36787	0.287638	-2.99546	0.00274033	0.0362462
LOC400236	11.226	0.635769	0.740025	0.209666	3.03229	0.00242707	0.0336604
LOC400550	10.2776	0.795242	1.09894	0.270339	2.94164	0.00326476	0.0402845
LOC401134	33.928	0.971917	1.49688	0.288183	3.37256	0.000744723	0.0173
LNPEP	184.163	0.638436	0.678423	0.14166	4.50683	6.58038e-06	0.00102523
PRRT4	4.60459	0.869119	1.49797	0.297359	2.92279	0.00346905	0.0417029
LRP6	1042.33	-0.612403	-0.65046	0.140796	-4.34959	1.36391e-05	0.00158971
BCAM	10.549	0.970941	1.33538	0.269217	3.60653	0.000310317	0.0100813
LY75	159.246	0.645985	0.698086	0.158212	4.08303	4.44524e-05	0.00313824
LYL1	5.85163	0.768819	1.04769	0.266317	2.88685	0.00389116	0.0444621
MAD2L1	1161.07	-0.9022	-1.10417	0.230829	-3.90853	9.28599e-05	0.00489288
MDM4	3548.26	0.866828	1.10549	0.248599	3.48686	0.000488728	0.013144
MFAP4	278.49	-1.08359	-1.49436	0.265614	-4.07957	4.51198e-05	0.00316066
MICB	26.7775	-0.703997	-0.897935	0.24586	-2.86341	0.00419111	0.0463253
MIP	8.43289	0.983105	1.71654	0.298095	3.29796	0.000973906	0.0200244
MMP7	76.5039	1.00091	2.18866	0.298532	3.35276	0.000800105	0.0180078
MMP14	55.9731	0.713716	0.810265	0.195153	3.65721	0.000254971	0.00903548
MNDA	459.263	0.748198	0.87026	0.209451	3.57218	0.000354022	0.0109935
MPZ	6.27016	-0.874611	-1.64556	0.298585	-2.92918	0.00339855	0.0411125
NCRNA00167	14.5015	0.755579	0.860726	0.196793	3.83946	0.000123305	0.00576689
TRIM67	33.3097	-1.06734	-2.1416	0.299804	-3.56013	0.000370665	0.0113159
FAM26F	55.6711	0.669739	0.800265	0.222811	3.00587	0.00264826	0.0354533
LOC441402	5.44532	0.948596	1.71696	0.299415	3.16816	0.00153408	0.0256702
ARHGEF35	32.2765	0.777444	1.0006	0.251316	3.09349	0.00197819	0.029867
MSX2	22.8852	-1.06652	-2.36602	0.300399	-3.55033	0.000384743	0.0115315
MT1G	95.1693	0.902076	1.1166	0.238008	3.79011	0.000150582	0.00650037
MT1M	204.029	0.895741	1.07134	0.223562	4.00668	6.1578e-05	0.00379829
MTAP	249.563	-0.755639	-0.897525	0.218153	-3.46381	0.000532582	0.0138295
MYO1F	59.5366	0.649828	0.760517	0.212519	3.05773	0.00223017	0.0319682
tRNA-Lys.4566.chrM	4.02564	0.823489	1.13801	0.270014	3.0498	0.00228991	0.0325266
MVD	51.0929	0.805203	0.953532	0.218656	3.68251	0.000230952	0.00844938
MYB	28.6277	-1.06116	-1.88457	0.295833	-3.58701	0.000334492	0.0106619
GADD45B	289.175	0.927221	1.13937	0.235183	3.94256	8.06167e-05	0.00444203
MYO7A	43.9054	0.821782	1.04924	0.24885	3.30232	0.000958889	0.0198967
NEB	87.5332	0.630904	0.734232	0.209547	3.0108	0.00260563	0.0351692
NEK2	433.706	-0.786864	-0.907629	0.203207	-3.87224	0.00010784	0.00531155
NFIB	13888.8	-0.613622	-0.663321	0.157876	-3.88673	0.000101602	0.00516196
NFKBIA	1354.12	0.635035	0.692079	0.165591	3.83497	0.000125579	0.00578979
NHLH2	38.5522	-1.01078	-1.84113	0.297168	-3.40138	0.000670465	0.016178
NOS1	36.9693	0.661378	0.736571	0.182199	3.62998	0.000283446	0.00951437
NRGN	24.4995	0.89617	1.31841	0.281917	3.17884	0.00147866	0.0252349
OGN	33.7348	-0.787353	-0.967378	0.232406	-3.38783	0.000704479	0.0166432
CLDN20	3.78654	0.862172	1.71989	0.30037	2.87036	0.00410003	0.0455998
P2RY6	41.086	0.923302	1.25912	0.267282	3.45441	0.000551497	0.0141035
IL21R	20.5462	0.676861	0.805587	0.221065	3.06182	0.00219998	0.0317067
DEF6	25.4354	0.702353	0.876675	0.240674	2.91828	0.00351973	0.0419983
NUSAP1	1707.55	-0.636973	-0.713852	0.185733	-3.42952	0.000604651	0.0149902
ABI3	130.91	0.587327	0.675403	0.202884	2.89489	0.00379289	0.0436942
C1RL	179.789	0.72693	0.796132	0.169691	4.28385	1.83687e-05	0.00189701
PLAC8	110.768	0.769595	0.877638	0.198096	3.88496	0.000102346	0.00516436
ZBTB7A	74.053	0.645851	0.72258	0.18554	3.48092	0.000499692	0.01332
PDE1C	79.7906	0.876786	1.07243	0.233225	3.7594	0.000170323	0.00701197
MRPS17	715.751	-0.827363	-0.961509	0.207221	-3.99266	6.53373e-05	0.00394188
BIN2	56.6396	0.863843	0.995555	0.204421	4.22579	2.38099e-05	0.00221322
AMOTL2	458.692	-1.16578	-1.36261	0.209754	-5.55783	2.73144e-08	3.29102e-05
GULP1	310.304	-0.800455	-1.01044	0.242324	-3.30324	0.000955738	0.0198769
GTSE1	228.012	-0.706288	-0.823092	0.208825	-3.38219	0.000719101	0.0168692
ETV7	33.2699	1.09101	1.38426	0.247129	4.41475	1.01127e-05	0.00137419
DTL	310.356	-0.936715	-1.10681	0.215443	-4.34785	1.37477e-05	0.00158971
LGSN	9.46747	0.685745	0.788665	0.202489	3.38658	0.000707706	0.0166976
PDHA1	985.355	-0.78438	-0.857239	0.167091	-4.69434	2.67471e-06	0.000589513
PLAGL1	126.501	0.977649	1.2111	0.238386	4.10112	4.11157e-05	0.00301058
PANK1	101.065	-0.633941	-0.713511	0.188633	-3.3607	0.000777446	0.0177858
PLCG2	53.1251	0.597928	0.685841	0.201431	2.96839	0.00299361	0.0383225
ADAM22	790.063	-0.788816	-0.877767	0.180714	-4.365	1.27125e-05	0.00157365
P2RY13	183.561	0.667243	0.784321	0.214869	3.10535	0.00190055	0.029109
A4GALT	7.53939	1.1314	1.79343	0.291107	3.88655	0.00010168	0.00516196
TREM1	46.474	0.856222	1.5045	0.298371	2.86965	0.00410923	0.0456741
GNG2	3026.8	-0.632569	-0.742248	0.212439	-2.97764	0.00290473	0.0375963
RBM47	421.672	0.833942	0.943433	0.193158	4.31742	1.57863e-05	0.00168524
APBB1IP	255.238	0.635817	0.756098	0.220527	2.88317	0.00393693	0.044627
MBTD1	430.641	-0.705104	-0.755824	0.150011	-4.70035	2.5972e-06	0.00058674
BCOR	343.553	-0.607236	-0.661875	0.16498	-3.68067	0.000232622	0.00849327
HERC6	191.227	0.669826	0.788547	0.215664	3.10588	0.00189715	0.0291062
C12orf48	237.332	-0.63025	-0.725236	0.202052	-3.11924	0.00181317	0.0283717
LRRC1	294.477	-0.844	-1.02018	0.225836	-3.73722	0.000186068	0.00742341
SLC47A1	58.2314	-0.857363	-1.02188	0.21959	-3.90437	9.4471e-05	0.00492039
NEIL3	110.143	-0.659824	-0.786262	0.219807	-3.00183	0.0026836	0.0357149
DRAM1	298.116	0.668103	0.747895	0.186	3.59194	0.000328219	0.0104989
MCM10	227.829	-0.963664	-1.13455	0.213643	-4.51062	6.46391e-06	0.00101585
GDF5OS	5.49955	0.638883	0.765324	0.223839	2.85421	0.0043144	0.0473144
YOD1	361.266	-0.586403	-0.637594	0.162945	-3.59879	0.000319707	0.0102996
H2AFY2	50.3465	-1.08413	-1.45124	0.258664	-4.19125	2.77426e-05	0.00236506
BATF3	68.5555	0.665967	0.780344	0.213303	3.12216	0.00179527	0.0282248
ELMOD1	565.712	0.707512	0.816364	0.204975	3.4517	0.000557073	0.0141352
RBM38	62.487	0.623323	0.715004	0.201418	3.09467	0.00197032	0.0298487
SOX6	1306.79	-0.858631	-0.957766	0.182343	-4.70888	2.49083e-06	0.000569833
ENOSF1	161.747	-0.649821	-0.712167	0.169356	-3.83702	0.000124538	0.00577123
PRIM1	436.028	-0.683047	-0.736666	0.15576	-4.38525	1.15855e-05	0.00147454
DDX60	435.676	0.592009	0.642665	0.162226	3.64927	0.000262982	0.00920702
ANKRD10	994.69	-0.662231	-0.744667	0.187942	-3.52359	0.000425738	0.0122913
FERMT1	408.707	-1.50773	-2.36933	0.284658	-5.29661	1.1797e-07	7.89654e-05
DEPDC1	619.518	-0.741287	-0.852744	0.201738	-3.6745	0.000238318	0.00857991
ASF1B	130.568	-0.734665	-0.865189	0.214092	-3.43154	0.000600172	0.0149201
PRKAR1B	86.8273	0.642404	0.73022	0.195961	3.27822	0.00104464	0.020798
PCID2	366.256	-0.69661	-0.78832	0.19202	-3.62779	0.000285858	0.00951437
PRKCG	2.20695	0.832503	2.11329	0.29183	2.8527	0.00433498	0.0474537
ARHGAP15	183.017	0.632584	0.745048	0.21579	2.93148	0.00337356	0.0409483
IDI2-AS1	18.8959	-0.867665	-1.66436	0.299232	-2.89964	0.00373592	0.0433093
PBK	1085.91	-0.698077	-0.838675	0.223437	-3.12428	0.00178244	0.0281345
PCDHGA11	36.4525	0.875597	1.20133	0.268584	3.26005	0.00111393	0.0214782
PCDHB13	57.6864	0.915323	1.08927	0.220915	4.14333	3.42296e-05	0.00276175
PCDHB12	79.6868	0.860503	1.00792	0.213144	4.0372	5.40932e-05	0.00356798
C21orf62	2341.72	0.690954	0.80359	0.209332	3.30076	0.000964242	0.0199163
SERTAD4	40.3928	-0.852008	-1.36028	0.288532	-2.9529	0.00314799	0.0395973
SLC2A4RG	56.4072	0.668728	0.729715	0.166554	4.01509	5.94244e-05	0.0037717
PRTFDC1	895.171	-0.889437	-0.978996	0.172623	-5.15248	2.57069e-07	0.000123751
ADAMTS9	542.476	0.69263	0.802044	0.206948	3.34689	0.00081725	0.0181284
BAAT	4.34138	-1.06015	-1.89257	0.295996	-3.58164	0.000341441	0.0107962
CPA6	2.87065	0.961716	2.20669	0.296859	3.23964	0.00119682	0.0222759
HRASLS	48.7582	-0.922424	-1.13367	0.232378	-3.96949	7.20264e-05	0.00415817
MAN1C1	318.105	0.834166	0.965021	0.206572	4.03815	5.38754e-05	0.00356663
GPR126	78.0211	-0.750209	-0.940112	0.239917	-3.12696	0.00176626	0.0280014
KIAA1244	1024.47	-0.654036	-0.751037	0.200823	-3.25679	0.00112681	0.0215958
PSPH	2409.93	-0.873713	-1.18983	0.263365	-3.3175	0.000908254	0.0194489
RHBDD2	2622.95	-0.716442	-0.849924	0.217659	-3.29158	0.000996266	0.020341
PTGS2	106.059	0.922684	1.22907	0.261524	3.5281	0.000418549	0.0121662
PTH2R	18.9371	-0.983497	-2.08254	0.3004	-3.27396	0.00106052	0.0209244
KIAA1456	363.652	-0.643241	-0.729119	0.193074	-3.33157	0.000863561	0.0187517
PLEKHA4	557.44	0.873026	1.0477	0.22506	3.87908	0.000104851	0.00522032
ANO8	13.5446	0.605092	0.704883	0.209457	2.88885	0.00386648	0.0442551
ZFYVE28	41.6271	0.636736	0.724093	0.196074	3.24743	0.00116452	0.0218777
SCUBE2	183.869	-0.674714	-0.819586	0.228174	-2.95701	0.00310637	0.0392676
HAMP	336.706	0.971293	1.35158	0.2719	3.57225	0.000353928	0.0109935
PTX3	377.969	0.91482	1.21259	0.260191	3.51595	0.000438188	0.0124789
RAD51	49.8667	-0.702615	-0.817882	0.208396	-3.37154	0.000747483	0.0173196
RAP2A	7360.66	-1.23214	-1.45268	0.213969	-5.75851	8.48585e-09	1.27804e-05
RARRES2	325.947	0.76914	1.04305	0.2658	2.89368	0.00380757	0.0438028
RARRES3	679.647	0.866088	1.02452	0.218267	3.96801	7.24741e-05	0.00415817
NTN4	187.913	-0.877311	-1.28082	0.27687	-3.16867	0.00153136	0.0256702
RDH5	58.0502	0.818512	1.21547	0.283225	2.88997	0.00385282	0.0441547
RELB	19.8706	0.700879	0.829731	0.218611	3.20606	0.00134567	0.0238541
RGR	75.7405	-1.46015	-2.37369	0.288236	-5.0658	4.06687e-07	0.000159784
RGS2	1068.83	0.649438	0.762096	0.213999	3.03476	0.00240724	0.0335954
RLBP1	44.4322	-0.813039	-1.13506	0.268875	-3.02386	0.00249572	0.0342729
RNASE2	160.132	1.08574	1.34198	0.237674	4.56818	4.91979e-06	0.000831657
RNASE3	27.2672	1.07854	1.55008	0.278219	3.8766	0.000105928	0.00525944
BCL7A	94.069	-0.698003	-0.812467	0.208247	-3.3518	0.000802888	0.018048
RNU1-4	2.92905	0.984707	1.29369	0.256532	3.83854	0.000123769	0.00576689
GAS5	1820.61	-0.954122	-1.03393	0.159852	-5.9688	2.3901e-09	6.17088e-06
RPE65	295.333	-0.825949	-0.973291	0.214297	-3.85422	0.000116098	0.00561025
RPLP0	28608.4	-0.693314	-0.744363	0.15155	-4.57481	4.76645e-06	0.00082313
RPS3	9955.35	-0.624183	-0.670492	0.152075	-4.10444	4.05303e-05	0.00300538
BDKRB1	2.20046	1.35572	3.89964	0.287289	4.719	2.37006e-06	0.000549154
BDNF	60.849	0.82327	1.0793	0.256937	3.20417	0.00135451	0.0239532
S100A4	352.858	0.794753	0.923352	0.208875	3.80492	0.000141848	0.00631431
S100A8	1074.27	0.914008	1.27876	0.272944	3.3487	0.000811904	0.0180709
S100A9	173.403	0.835167	1.15546	0.270471	3.08782	0.00201628	0.0300573
SAA1	1161.5	0.967856	1.97851	0.300078	3.22535	0.0012582	0.0229461
SAA2	350.728	1.59302	2.44406	0.288354	5.52453	3.30361e-08	3.51213e-05
CFB	121.518	0.93902	1.4566	0.289077	3.24834	0.00116079	0.0218304
SC4MOL	1452.57	0.778091	0.883708	0.195602	3.97794	6.95155e-05	0.00407907
SCN3A	2098.67	-0.990136	-1.27228	0.24762	-3.99861	6.37163e-05	0.00387726
CXCL5	41.1533	1.7015	2.61467	0.288526	5.89721	3.69696e-09	7.42391e-06
SECTM1	6.35205	1.08285	1.66284	0.287886	3.76138	0.000168978	0.00697248
PERP	170.401	0.622807	0.723486	0.208625	2.9853	0.00283304	0.0369953
CLSTN2	45.5991	-0.811181	-1.06767	0.255092	-3.17995	0.00147298	0.0251856
SMOC1	456.471	-1.31001	-2.48483	0.29792	-4.39719	1.09659e-05	0.0014258
C10orf54	249.953	0.649424	0.725831	0.184871	3.51285	0.000443326	0.0125583
NCAPG	721.759	-0.655367	-0.738864	0.189648	-3.45571	0.000548851	0.01409
NFKBIZ	155.206	1.18123	1.44115	0.232546	5.07956	3.78304e-07	0.000155389
ECRP	8.2937	0.933429	1.67088	0.299097	3.12083	0.00180344	0.0282685
LOC643723	13.3844	-0.82695	-1.10223	0.258378	-3.20054	0.00137171	0.0241562
RGS18	106.076	0.666905	0.775515	0.209241	3.18726	0.0014363	0.0247456
TMEM191C	2.84941	0.906718	1.46635	0.292819	3.09651	0.00195811	0.0297137
CLEC7A	121.942	0.632542	0.683422	0.158078	4.00145	6.29551e-05	0.00387002
LOC646278	26.9059	0.880141	1.07891	0.233881	3.7632	0.000167756	0.00696977
LOC646903	131.715	-1.04264	-1.33353	0.246037	-4.23775	2.25776e-05	0.00214795
TMPRSS3	9.48277	0.669856	0.810268	0.228116	2.93647	0.00331966	0.0406258
SHMT2	810.283	-0.593095	-0.638427	0.154046	-3.85012	0.00011806	0.0056597
CEP85	69.3204	-0.807731	-0.92169	0.196962	-4.10095	4.1145e-05	0.00301058
FAM129B	60.3965	0.737187	0.825781	0.186446	3.95389	7.689e-05	0.00431689
CDCP1	86.3279	0.863036	0.976915	0.193542	4.45916	8.22833e-06	0.00117095
RANBP17	35.128	-0.881002	-1.91085	0.300401	-2.93276	0.00335968	0.0409051
CENPH	114.115	-0.593727	-0.672404	0.192635	-3.08213	0.00205525	0.0305214
SIX1	238.407	-0.844443	-0.97866	0.205712	-4.10499	4.04339e-05	0.00300538
SKI	118.416	0.663777	0.739031	0.182126	3.64459	0.000267816	0.00929028
MRPL11	444.723	-0.604638	-0.659935	0.166142	-3.63928	0.000273404	0.0093851
SLC26A10	6.83123	-1.02439	-1.66721	0.289166	-3.54259	0.000396223	0.0117392
SLA	470.967	0.667801	0.762705	0.198941	3.35678	0.000788562	0.0179017
SLC1A1	366.509	-1.30074	-1.68777	0.249789	-5.20734	1.91567e-07	0.000111684
BMP5	13.0388	0.840834	5.0472	0.239998	3.5035	0.000459187	0.0126199
FAM72B	79.2757	-0.59804	-0.693427	0.206112	-2.90152	0.00371356	0.0432443
SLC22A4	77.98	0.940378	1.06993	0.196852	4.77708	1.77859e-06	0.000459206
SOD2	3588.35	0.912598	1.10695	0.229816	3.97099	7.15759e-05	0.00415817
SOX11	8588.51	-0.659834	-0.798958	0.226862	-2.90852	0.00363144	0.0428681
SPI1	10.5404	0.730547	0.950122	0.254159	2.87437	0.00404834	0.045365
STAR	17.51	0.613632	0.701468	0.199412	3.07721	0.00208951	0.0308104
SNORA59B	3.03201	-0.684136	-0.847158	0.236053	-2.89822	0.00375282	0.0434607
SNORA59A	3.4299	-0.831522	-1.05574	0.244067	-3.40694	0.000656967	0.0159374
SULT2B1	10.723	0.885444	1.3435	0.286254	3.09321	0.00198002	0.029867
TAF5	79.7502	-0.690278	-0.766447	0.179205	-3.85188	0.000117212	0.00563398
TAF6	337.819	-0.845545	-1.04136	0.233375	-3.62311	0.000291077	0.00961808
TCF12	5995.53	-0.5988	-0.643521	0.15252	-3.92606	8.63496e-05	0.00464463
BUB1	421.5	-0.61744	-0.708289	0.20027	-3.08303	0.00204901	0.0304538
TDO2	74.928	1.29087	1.83432	0.276471	4.66911	3.02508e-06	0.000623884
ACTC1	13.9255	-0.949991	-1.80252	0.298782	-3.17955	0.00147505	0.0251971
TFDP1	1168.67	-0.861241	-0.958592	0.180823	-4.76289	1.90842e-06	0.000485787
TGFBI	315.324	0.815353	0.986096	0.22844	3.56923	0.000358036	0.0110985
TLR3	120.252	0.612744	0.687279	0.187374	3.27016	0.00107486	0.0210466
TMPO	3379.36	-0.743478	-0.830799	0.183676	-4.04776	5.17105e-05	0.00346135
TNFAIP3	197.9	0.899626	1.02143	0.195499	4.6017	4.19052e-06	0.000765003
TNFRSF1A	518.683	0.636209	0.70848	0.182312	3.48967	0.000483611	0.0130452
TNFRSF1B	253.605	0.620324	0.714108	0.203543	3.04763	0.00230653	0.0326692
C1R	1598.99	0.771387	0.903667	0.213259	3.61714	0.000297872	0.00979584
TOP2A	4887.67	-0.688507	-0.800284	0.207482	-3.31839	0.000905371	0.0194102
C1S	1376.8	0.760891	0.918134	0.227372	3.34646	0.000818502	0.0181284
C3	7665.1	0.733412	0.859773	0.213574	3.43399	0.000594769	0.014847
TSHR	49.5955	-0.887079	-1.81726	0.300268	-2.95429	0.00313392	0.0395125
CAPN5	399.369	0.664152	0.716948	0.157235	4.22394	2.40067e-05	0.00221322
C5AR1	88.7863	0.781918	0.935232	0.223421	3.49975	0.000465694	0.012733
C21orf122	7.48099	1.02077	1.42816	0.272981	3.73936	0.000184488	0.007393
ZBTB8B	20.3144	-0.717392	-0.910563	0.244293	-2.9366	0.00331833	0.0406258
LOC728392	498.445	0.646463	0.699995	0.160003	4.04032	5.33779e-05	0.00355977
DNLZ	29.6848	0.817343	0.910066	0.182142	4.4874	7.20989e-06	0.00108587
ANKRD20A4	287.363	0.939456	1.17479	0.241857	3.88434	0.000102606	0.00516436
LOC728752	10.0321	0.744143	0.866834	0.209969	3.54406	0.000394021	0.0117124
FAM72D	56.9258	-1.05138	-1.24722	0.217007	-4.84492	1.26665e-06	0.000352188
LOC728975	10.3514	0.751697	0.903282	0.225559	3.33259	0.000860409	0.0187517
TNFRSF4	2.27706	0.984019	1.93783	0.300425	3.27542	0.00105504	0.0209076
FAM72A	68.441	-0.780993	-0.964406	0.234461	-3.33101	0.000865319	0.0187517
C14orf38	17.3929	0.971349	1.35535	0.272361	3.5664	0.000361916	0.011181
LOC730236	11.8511	0.990884	1.40809	0.275996	3.59022	0.000330403	0.0105501
LOC730668	7.84845	0.628264	0.721331	0.201014	3.12548	0.00177516	0.0281178
SNHG9	83.7486	0.68616	0.817393	0.22144	3.09862	0.00194424	0.0295776
UGT2B15	3.57376	0.682201	0.841904	0.235798	2.89316	0.00381389	0.0438297
UTRN	1494.63	0.635874	0.675522	0.14145	4.49541	6.94369e-06	0.00105457
VDAC2	1392.62	-0.636722	-0.679051	0.145022	-4.39051	1.13083e-05	0.00145981
VRK1	492.603	-0.655388	-0.717474	0.168532	-3.88881	0.000100738	0.005147
WARS	926.769	0.672012	0.786711	0.212799	3.15797	0.00158872	0.026198
ZFP36	375.3	0.631762	0.725707	0.202321	3.12256	0.00179283	0.0282248
ZFY	394.708	-0.930117	-2.29988	0.298853	-3.11229	0.00185643	0.0287056
ZKSCAN1	2738.16	-1.03183	-1.19703	0.20603	-5.00816	5.49522e-07	0.000201442
ZSCAN21	237.237	-0.656915	-0.727182	0.177087	-3.70955	0.000207624	0.00793775
CA3	856.171	-1.66997	-2.4129	0.272593	-6.12624	8.99788e-10	3.25237e-06
CA11	110.173	0.79973	0.949907	0.220196	3.6319	0.00028134	0.00951437
ZNF174	63.0495	-0.631118	-0.672001	0.143454	-4.39946	1.0852e-05	0.0014258
ZNF204P	270.089	0.596459	0.653376	0.169784	3.51304	0.000443003	0.0125583
LAPTM5	1507.51	0.588477	0.664164	0.191423	3.07422	0.00211051	0.0309647
SNORD3A	41.8217	1.07822	1.49239	0.270826	3.98124	6.85563e-05	0.00406255
TUBA1A	35885.4	-0.627559	-0.740516	0.215224	-2.91584	0.00354737	0.0421835
CXCR4	485.255	0.623362	0.716674	0.202825	3.07339	0.0021164	0.0309841
TMEM106C	1328.85	-0.609098	-0.679233	0.182365	-3.33999	0.000837809	0.018443
AHNAK	752.449	0.622431	0.68803	0.17688	3.51894	0.000433275	0.0124492
C19orf57	28.4117	-0.59494	-0.691939	0.207841	-2.86248	0.00420342	0.0464071
EFHD2	261.819	0.660456	0.760591	0.203801	3.2407	0.00119237	0.0222163
OGFRL1	331.078	0.713221	0.799429	0.186925	3.81555	0.000135882	0.00610894
AIMP2	326.789	-0.613596	-0.679631	0.177559	-3.45574	0.000548783	0.01409
MLF1IP	894.515	-0.638422	-0.729379	0.197872	-3.22645	0.00125338	0.0229275
ZDHHC14	156.999	0.772797	0.832893	0.15579	4.96052	7.03047e-07	0.000226896
LRRK1	31.1887	0.91745	1.07826	0.214977	4.26766	1.97534e-05	0.00197399
ZNF768	11.6805	0.731134	0.869838	0.220741	3.31218	0.000925724	0.0196721
GSDMD	36.074	0.755154	0.927008	0.234398	3.22167	0.00127445	0.0230261
TFPI2	24.89	1.04335	2.7059	0.290946	3.58605	0.00033573	0.0106825
VASH2	120.322	-0.65399	-0.786803	0.224107	-2.91821	0.00352052	0.0419983
NIPAL2	10.9076	0.972575	1.44441	0.283377	3.43209	0.000598951	0.0149102
C7orf63	66.441	0.764627	0.93609	0.233429	3.27563	0.00105425	0.0209076
PODNL1	9.37233	0.721575	0.937511	0.254032	2.84049	0.00450447	0.048633
THNSL1	214.793	-0.64343	-0.691607	0.152668	-4.21458	2.50241e-05	0.0022315
TUSC3	514.157	-0.82517	-1.0784	0.252971	-3.26192	0.0011066	0.0214223
SVEP1	63.9412	-1.31274	-1.87938	0.272111	-4.82428	1.4051e-06	0.000379021
RMI1	620.268	-0.599955	-0.635139	0.137251	-4.37121	1.23557e-05	0.00154003
RAB11FIP1	54.8587	0.711149	0.808232	0.195972	3.62884	0.000284702	0.00951437
HSD3B7	110.952	0.781458	0.876107	0.187105	4.17658	2.95928e-05	0.00246466
MFAP5	78.0071	1.81272	2.25944	0.241592	7.50322	6.22706e-14	5.62708e-10
APOL6	1477.28	0.677296	0.752086	0.18029	3.7567	0.000172166	0.00705566
COLEC12	254.609	0.63454	0.729616	0.202893	3.12746	0.00176325	0.0279782
AP3B2	80.5213	-0.725285	-0.888692	0.231557	-3.13221	0.00173494	0.0277482
GPR63	4.29938	0.88235	1.37934	0.289853	3.04412	0.0023336	0.0328211
FIP1L1	1045.1	-0.790181	-0.886691	0.186464	-4.23771	2.25812e-05	0.00214795
FAM83D	56.2787	-0.727663	-0.904027	0.236828	-3.07254	0.00212244	0.0309845
LOC81691	34.8399	-0.770819	-0.995355	0.249551	-3.08883	0.00200947	0.030039
TRIM56	107.499	0.605201	0.67095	0.179045	3.38017	0.00072442	0.0169153
GDF5	12.4496	1.23364	2.1528	0.298162	4.1375	3.51109e-05	0.00279541
HIST1H3D	11.868	-0.752108	-0.943909	0.240469	-3.12767	0.00176199	0.0279782
NUF2	793.936	-0.888098	-1.03641	0.209322	-4.24273	2.20813e-05	0.00213911
TMUB1	6.60111	0.763885	0.904856	0.218063	3.50306	0.000459954	0.0126199
HIST1H4C	24589.7	-0.766859	-0.869892	0.19343	-3.96452	7.35427e-05	0.00418275
CALN1	72.7986	0.858327	1.07289	0.241624	3.55233	0.000381841	0.0114826
CRISPLD2	71.8127	0.805908	0.956049	0.219547	3.67078	0.000241816	0.00865864
CDCA7	239.708	-0.608472	-0.682757	0.186603	-3.26079	0.00111103	0.0214668
MND1	183.006	-0.660858	-0.770731	0.209308	-3.15734	0.00159216	0.0262288
C12orf26	205.736	0.757382	0.838044	0.177741	4.26116	2.03369e-05	0.00201949
C21orf56	3.15973	-0.942118	-1.53164	0.290252	-3.24587	0.00117094	0.0219527
MRPL45	404.805	-0.596774	-0.638887	0.148879	-4.00845	6.11189e-05	0.00379588
RAD54L	38.5275	-0.673192	-0.836898	0.237199	-2.83809	0.00453842	0.0487941
DYRK2	555.441	-0.59157	-0.64251	0.162017	-3.65128	0.00026094	0.00918413
PHYHIPL	2441.08	-0.831498	-0.949236	0.197216	-4.21619	2.48468e-05	0.0022315
ACSS1	149.589	-0.649916	-0.788013	0.227432	-2.85762	0.00426825	0.0469508
MCHR2	2.17715	0.927299	2.18348	0.295844	3.13441	0.00172198	0.027688
COL25A1	23.9191	-1.00484	-2.02206	0.299912	-3.35044	0.000806831	0.0180481
TPST1	595.197	0.662521	0.718701	0.161642	4.0987	4.15471e-05	0.00301582
AFAP1L2	310.394	-0.698843	-0.837068	0.222081	-3.14679	0.00165075	0.0268247
LNX1	676.815	-0.942207	-1.09253	0.205886	-4.57635	4.73148e-06	0.00082313
PTPN5	15.0267	0.90214	1.53818	0.296921	3.03832	0.00237905	0.0332533
C12orf34	68.9214	-0.724785	-0.912691	0.241609	-2.99982	0.00270137	0.0358984
UBASH3B	195.838	0.611245	0.665569	0.164829	3.70837	0.0002086	0.00793775
HIST1H2BK	261.112	-0.59892	-0.671568	0.186163	-3.21718	0.00129457	0.0233014
APOL1	110.299	0.769229	0.849782	0.176452	4.35942	1.30409e-05	0.00158278
TSLP	25.2777	0.816929	1.19276	0.280602	2.91135	0.00359875	0.0425935
LGR5	20.0676	-1.01443	-2.10057	0.300254	-3.37858	0.000728603	0.016991
INE2	37.2401	0.766306	0.860942	0.188483	4.06565	4.78985e-05	0.00329152
RUNX1	502.94	0.794092	0.910631	0.201476	3.94138	8.10151e-05	0.00445041
SOCS1	13.7661	1.01451	1.39373	0.268928	3.77241	0.000161677	0.00689147
TNFSF14	37.803	0.811432	0.918647	0.193354	4.19661	2.70944e-05	0.00232537
ADAM23	120.859	0.612386	0.681552	0.181861	3.36732	0.000759027	0.0174085
GGH	1033.35	-0.719993	-0.785014	0.165197	-4.3584	1.31019e-05	0.00158278
FCGBP	2156.47	0.913996	1.17631	0.251591	3.63286	0.000280299	0.00951437
ARHGEF7	549.729	-0.600083	-0.638193	0.142137	-4.22186	2.42292e-05	0.00221322
KRIT1	1505.02	-0.656335	-0.733597	0.18391	-3.56879	0.000358632	0.0110985
KYNU	41.2899	0.766323	0.93025	0.230036	3.33132	0.000864351	0.0187517
RPS6KA4	55.2702	0.764534	0.845801	0.17742	4.30918	1.63858e-05	0.00173181
KCNH7	35.1835	-0.949911	-1.37318	0.275024	-3.45392	0.000552495	0.0141035
SOCS3	604.271	0.913282	1.16414	0.248494	3.67526	0.000237604	0.00857129
CH25H	73.8592	0.719549	0.935254	0.254353	2.82895	0.00467017	0.0497959
C15orf23	400.97	-0.819604	-0.894979	0.166383	-4.926	8.3928e-07	0.00025709
PRC1	774.851	-0.667481	-0.729731	0.167431	-3.9866	6.70257e-05	0.0040027
MAP3K6	47.4163	0.671197	0.786225	0.212978	3.15149	0.00162438	0.0264959
SPOCD1	165.561	1.15379	1.60961	0.272677	4.23132	2.3232e-05	0.00219829
EIF1AY	617.434	-0.995983	-2.2433	0.300279	-3.31686	0.000910358	0.0194582
PIGQ	48.6813	0.605875	0.706444	0.210515	2.87806	0.00400125	0.0450839
MTMR7	143.1	-0.806013	-0.979411	0.228104	-3.53353	0.000410051	0.0120471
CCNB2	397.139	-0.728326	-0.856213	0.213256	-3.41527	0.000637188	0.0155685
CCNE2	1265.27	-1.01156	-1.24546	0.232956	-4.34227	1.41017e-05	0.00160289
XRCC6BP1	170.122	-1.22355	-1.48425	0.226638	-5.3987	6.7126e-08	4.85267e-05
EXO1	82.3718	-0.719056	-0.866463	0.22475	-3.19936	0.00137732	0.0241672
DEPDC7	71.0399	-1.01726	-1.25138	0.232601	-4.37341	1.22323e-05	0.00153524
CENPL	222.546	-0.734306	-0.793408	0.157398	-4.66528	3.08191e-06	0.000625836
IDI2	37.8758	-0.688954	-0.7768	0.189876	-3.62845	0.000285131	0.00951437
ZNF804A	225.114	-0.988417	-1.38955	0.269803	-3.66348	0.000248811	0.00888274
AP4M1	200.102	-0.840556	-0.972172	0.204654	-4.10721	4.0047e-05	0.00300538
ACVR2A	602.559	-0.642703	-0.720264	0.185734	-3.46035	0.000539473	0.013928
PTPLA	26.3288	-0.774359	-0.905545	0.210524	-3.67825	0.000234844	0.00852274
ATP6AP1L	13.4726	-0.603671	-0.69667	0.20322	-2.97054	0.00297279	0.0381315
SPSB4	55.323	-0.716099	-0.831197	0.206767	-3.46332	0.000533556	0.0138349
NOG	116.224	-0.702253	-0.890867	0.244166	-2.87613	0.00402586	0.0452765
CHMP4C	8.23972	0.669976	0.80851	0.227056	2.95071	0.0031705	0.0397643
ARRDC1	11.7458	0.674002	0.803226	0.221218	3.04678	0.00231304	0.0327102
C13orf27	596.377	-0.88337	-1.02578	0.206737	-4.27291	1.92938e-05	0.00195897
PTER	145.251	0.668837	0.822445	0.235149	2.84431	0.00445079	0.0483408
SP140L	123.541	0.817507	0.925402	0.193502	4.22481	2.39142e-05	0.00221322
CACNA2D4	12.6598	0.791743	1.06243	0.263132	3.00892	0.00262182	0.0353109
RAB33A	226.302	-0.734885	-0.981067	0.258899	-2.8385	0.0045326	0.0487605
TSIX	267.103	0.607775	0.656998	0.15843	3.83624	0.000124931	0.0057746
FOXP2	348.654	-0.949085	-1.57568	0.291779	-3.25275	0.00114294	0.0217031
DKFZp566F0947	4.94887	1.25178	1.87255	0.284429	4.40102	1.07743e-05	0.0014258
IL27RA	66.0718	0.915703	1.05546	0.204447	4.47893	7.50194e-06	0.00112052
ONECUT2	168.036	-1.13115	-1.62361	0.273235	-4.13983	3.47563e-05	0.00278767
KIF23	293.629	-0.606361	-0.67726	0.183453	-3.30527	0.000948842	0.0198153
SLC4A7	1279.14	0.600009	0.644858	0.153118	3.91861	8.90624e-05	0.00470651
MYOT	120.648	-1.23734	-1.91587	0.283935	-4.35782	1.31365e-05	0.00158278
PTGES	33.7498	0.794546	1.02642	0.252684	3.14443	0.0016641	0.0269508
CCL4L1	20.0955	-0.742353	-1.00126	0.261348	-2.84048	0.0045046	0.048633
CD44	7097.68	0.593903	0.674028	0.194989	3.04583	0.00232039	0.0327386
ESPL1	30.3847	-0.732971	-0.95682	0.252715	-2.90039	0.00372704	0.0433093
KIAA0408	836.579	-0.613208	-0.706403	0.202675	-3.02558	0.00248161	0.0342106
CCP110	1358.37	-0.692673	-0.760759	0.171071	-4.04903	5.14308e-05	0.00345542
ACAP1	15.255	0.739074	0.903488	0.232864	3.17385	0.00150432	0.0254565
PHACTR2	789.017	0.610641	0.667625	0.168236	3.62967	0.000283782	0.00951437
SNPH	50.3949	0.688609	0.801856	0.20988	3.28096	0.00103453	0.0207677
FRMPD4	49.7962	0.839186	1.41879	0.296377	2.83148	0.00463333	0.0494614
TOX	488.255	-0.879026	-1.15529	0.254417	-3.45506	0.000550176	0.0141035
KIAA0101	1236.12	-0.624679	-0.716664	0.200326	-3.11831	0.00181893	0.0284128
RNF144A	380.901	-0.597854	-0.659018	0.173953	-3.43687	0.000588479	0.0147511
ARHGAP11A	568.24	-0.641128	-0.706387	0.17355	-3.6942	0.000220578	0.00819103
CDK1	1608.34	-0.902263	-1.07728	0.220362	-4.09445	4.23172e-05	0.003047
KIAA0748	4.04268	0.874869	1.92889	0.298296	2.93289	0.00335826	0.0409051
ZC3H11A	3517.37	0.968748	1.26953	0.257099	3.76799	0.000164568	0.00696819
CDC6	139.244	-0.62463	-0.708214	0.193295	-3.23149	0.00123145	0.0226897
CDC20	228.636	-0.775879	-0.885792	0.197312	-3.93224	8.41569e-05	0.00457553
KIF14	715.128	-0.879528	-1.0106	0.200921	-4.37749	1.20055e-05	0.00151731
GFPT2	180.628	0.938757	1.13821	0.229672	4.08737	4.36282e-05	0.0031043

## Sheet: PAN.only_DEGs
Supplementary Table3D. List of Pseudopalisading Around Necrosis (PAN) -Specific Differentially Expressed Genes (DEGs) using |log2FoldChange|>=1.5 and adjusted P value <= 0.05 cut-offs.
Gene	baseMean	log2FoldChange	lfcMLE	lfcSE	stat	pvalue	padj
LOC100129060	15.6429	0.985184	1.13098	0.26283	3.74837	0.000177985	0.0142573
LOC100129726	4.87691	1.2201	5.02982	0.334239	3.65038	0.000261852	0.0183088
LOC100130557	38.3767	0.929925	1.11179	0.290103	3.2055	0.00134828	0.0442288
LOC100131089	106.839	0.661252	0.71714	0.209416	3.15761	0.0015907	0.0481323
LOC100132356	40.0716	1.91758	2.62045	0.350903	5.4647	4.63683e-08	5.08602e-05
LOC100132999	19.8518	0.883543	1.01527	0.262904	3.36071	0.000777429	0.0332777
LOC100133286	6.82178	1.61017	2.4737	0.375155	4.29201	1.77067e-05	0.0034807
BCL2L11	126.854	-0.796863	-0.892614	0.239611	-3.32565	0.000882112	0.0354258
NCRNA00092	22.4683	0.816529	0.91149	0.238522	3.42329	0.000618691	0.0294089
LOC100286925	15.3188	1.20942	1.60398	0.338775	3.56997	0.000357022	0.021985
LOC100287119	54.1201	1.40559	2.05576	0.366932	3.83065	0.000127803	0.0116215
LOC100287559	3.60382	1.17688	3.0922	0.372134	3.16252	0.00156409	0.0477111
LOC100288069	70.6489	1.31315	1.58981	0.298561	4.39825	1.09128e-05	0.00257972
LIMS3L	53.5763	1.08969	1.23903	0.255489	4.26511	1.99803e-05	0.0036911
LOC100289104	14138.4	-0.780207	-0.86689	0.232453	-3.35641	0.000789619	0.0333923
LOC100289230	36.0694	1.05734	1.32835	0.317101	3.33438	0.0008549	0.0345125
LOC100335030	130.02	0.802927	0.911803	0.253825	3.16332	0.00155983	0.0477031
LOC100505491	34.0789	-1.31594	-3.01359	0.389259	-3.38062	0.000723217	0.0320713
LOC100505495	17.5672	0.955683	1.11962	0.277022	3.44985	0.000560902	0.0281252
LOC100505533	15.1887	1.19298	3.08874	0.37296	3.19868	0.0013806	0.0448694
LOC100505616	86.372	0.665383	0.719091	0.205373	3.23988	0.0011958	0.0423345
LOC100505636	28.3031	1.92609	2.71837	0.359966	5.35074	8.75935e-08	7.56349e-05
LOC100505771	17.5392	1.2335	1.71479	0.354137	3.48311	0.000495625	0.0263983
LOC100505794	69.3174	0.738749	0.80969	0.221026	3.34236	0.0008307	0.0344652
LOC100505826	8.43818	2.01945	4.22825	0.387615	5.20994	1.88903e-07	0.000127509
LOC100505932	26.7293	1.47917	2.35449	0.380479	3.88765	0.000101221	0.0100463
ENO1-AS1	12.5182	1.56189	3.98699	0.375098	4.16396	3.12775e-05	0.00499018
LOC100506048	11.9832	1.55566	2.46965	0.380164	4.09207	4.27532e-05	0.00610015
LOC100506113	1.99215	1.5975	3.75012	0.383062	4.17033	3.04158e-05	0.00489723
GCFC1-AS1	119.264	0.68794	0.746018	0.209171	3.28888	0.00100585	0.0389607
LOC100506233	73.6154	1.02099	1.13932	0.239114	4.26989	1.95565e-05	0.00368497
LOC100506235	14.223	1.29029	1.8921	0.366837	3.51734	0.000435888	0.0246959
LOC100506299	8.78515	1.50798	2.67987	0.38828	3.88373	0.000102864	0.0100853
LOC100506302	61.75	0.720383	0.777823	0.204446	3.52358	0.000425754	0.0246959
LOC100506495	46.7311	1.31196	1.95173	0.37002	3.54565	0.000391642	0.0232994
LOC100506496	15.1815	1.85997	3.88192	0.387317	4.8022	1.56932e-06	0.000640502
LOC100506659	32.6406	1.50468	2.37507	0.379537	3.96451	7.35471e-05	0.00816932
LOC100506778	18.3525	1.3732	1.78297	0.331964	4.13657	3.5253e-05	0.00547514
LOC100506804	18.7664	1.2939	1.91344	0.368806	3.50836	0.000450887	0.0253624
LOC100506817	3.70221	1.02159	4.75403	0.32001	3.19237	0.00141112	0.0451207
LOC100506972	21.9692	0.857285	0.987793	0.26441	3.24226	0.00118586	0.0423345
LOC100507057	17.9723	1.05643	1.2993	0.3062	3.45014	0.000560291	0.0281252
LOC100507140	42.1369	2.02807	4.68032	0.382718	5.29912	1.16364e-07	8.87906e-05
LOC100507241	18.2154	1.09489	1.34545	0.306032	3.57768	0.000346653	0.0217277
LOC100507280	21.9843	1.23126	1.51279	0.306353	4.01908	5.84257e-05	0.00748446
LOC100507294	10.4198	1.38879	3.71272	0.370743	3.74597	0.000179702	0.0142704
LOC100507303	134.301	1.07019	1.3347	0.313631	3.41226	0.00064426	0.0300641
LOC100507547	27.2366	1.19179	1.68353	0.358457	3.32479	0.000884848	0.0354545
LOC100507602	101.264	0.935242	1.0421	0.237508	3.93773	8.22558e-05	0.00880237
LOC100507619	46.9609	1.16662	1.49597	0.326448	3.57366	0.000352022	0.0219078
LOC100652951	2.65784	1.39886	2.17776	0.376187	3.71852	0.000200396	0.0152911
LOC100653021	16.3249	0.853098	0.990906	0.270582	3.15283	0.00161696	0.0485579
APC2	90.7195	-1.04765	-1.38381	0.329325	-3.18121	0.00146661	0.0462102
CDR1	1442.43	-1.36319	-4.3747	0.386897	-3.5234	0.000426042	0.0246959
MERTK	67.1662	0.921696	1.04902	0.256072	3.59935	0.000319008	0.0206356
C1orf61	6881.78	-1.31363	-1.49201	0.250161	-5.25112	1.51174e-07	0.000110546
CENPE	1087.7	-0.98973	-1.25676	0.314897	-3.14303	0.00167211	0.0496541
RAD51AP1	416.47	-1.01943	-1.29653	0.31542	-3.23197	0.0012294	0.042389
IGF2BP3	522.47	-1.07272	-1.34203	0.308148	-3.4812	0.000499179	0.0263983
FUT9	311.138	-2.32311	-3.2819	0.341794	-6.79681	1.06964e-11	7.30438e-08
PLK4	74.6979	-1.08526	-1.35674	0.30768	-3.52723	0.000419927	0.0245657
GIPC1	144.631	0.64015	0.687703	0.198034	3.23253	0.00122698	0.042389
ZNF274	222.33	-0.677752	-0.714492	0.171541	-3.95097	7.78347e-05	0.00848447
DBF4	522.779	-0.84941	-0.931041	0.219185	-3.87531	0.000106489	0.0102686
KDELR2	4208.18	-0.5992	-0.625753	0.156708	-3.82367	0.00013148	0.0117845
ABCB8	63.2054	-0.930631	-1.10876	0.283526	-3.28235	0.00102945	0.0393485
CHRNA1	39.6478	1.31517	3.0448	0.381418	3.44812	0.000564503	0.028214
SCRG1	2059.63	-1.01379	-1.25396	0.303083	-3.34491	0.000823085	0.0344652
KLHL32	40.9427	-1.43256	-2.29834	0.370149	-3.87022	0.000108735	0.0103712
OSBPL8	6214.65	-0.596691	-0.632478	0.179518	-3.32384	0.000887866	0.0354944
ALPK2	35.5141	-1.22622	-2.00742	0.373639	-3.28183	0.00103136	0.0393485
C5orf55	79.0971	1.05776	1.20532	0.257059	4.11484	3.87454e-05	0.00571413
TM4SF18	43.9793	1.42766	1.94306	0.348756	4.09358	4.2477e-05	0.00610015
TSEN15	379.632	-0.891896	-1.0296	0.263175	-3.38898	0.000701521	0.0316555
IP6K3	18.9396	-1.38682	-4.28079	0.387515	-3.57874	0.000345249	0.0217172
CLCN4	158.922	-0.701909	-0.767942	0.217475	-3.22754	0.00124861	0.0427155
HIGD2B	2.87701	1.10413	3.90089	0.343599	3.21342	0.00131164	0.0433472
CCR6	57.9191	0.807434	0.918195	0.254658	3.17066	0.00152091	0.0472425
GGT6	44.0286	0.87575	0.992137	0.251632	3.48028	0.00050089	0.0263983
RN7SK	1288.99	1.27133	1.59561	0.317258	4.00724	6.14324e-05	0.00764637
ZNF816	98.4061	-1.00387	-1.22798	0.297792	-3.37103	0.00074887	0.0325724
TRAPPC5	269.424	0.879515	0.969676	0.227242	3.87039	0.00010866	0.0103712
EID2B	93.9758	0.872351	0.944178	0.207122	4.21177	2.53381e-05	0.00423507
SLC44A3	208.901	-0.752387	-0.837154	0.233883	-3.21694	0.00129568	0.0433126
LRRIQ3	14.7134	-1.2945	-2.65488	0.387662	-3.33925	0.00084004	0.0345125
KLHDC7A	11.6691	1.5686	2.21544	0.358819	4.37157	1.23357e-05	0.00281159
NKAIN4	102.704	-1.33423	-2.79597	0.388047	-3.43833	0.000585319	0.0286937
CMBL	486.158	0.690875	0.744196	0.201466	3.42924	0.000605267	0.0291575
NCOA7	711.659	-0.604739	-0.641259	0.180063	-3.35848	0.000783735	0.033304
CPN2	10.6662	1.13563	1.45084	0.324113	3.50381	0.00045866	0.0254583
SPIN4	197.378	-0.988065	-1.13048	0.256309	-3.85498	0.000115739	0.0109482
ASB5	16.1598	-2.07049	-4.42772	0.383554	-5.39819	6.73181e-08	6.21807e-05
CRY1	554.006	-0.827705	-0.89915	0.209765	-3.94586	7.95143e-05	0.00861405
ABHD16B	2.92221	1.28126	2.5665	0.388856	3.29494	0.000984417	0.0383071
NCAN	498.831	-1.21442	-1.91926	0.369312	-3.28832	0.00100787	0.0389607
CST3	2634.59	1.02242	1.2453	0.301362	3.39267	0.000692159	0.0315517
LOC147727	622.246	0.845286	0.932152	0.227457	3.71624	0.000202206	0.0153624
C1orf213	30.4621	1.28393	1.95694	0.374118	3.4319	0.000599373	0.028978
PDIK1L	410.255	-0.750068	-0.798983	0.18614	-4.02959	5.5875e-05	0.00737298
PROM2	19.3754	0.840339	0.969703	0.26564	3.16345	0.00155913	0.0477031
SGOL2	923.43	-0.921107	-1.05737	0.259003	-3.55636	0.000376025	0.0226598
CXADR	2978.81	1.08865	1.21913	0.24243	4.49056	7.10374e-06	0.00186075
C4orf39	28.6228	-1.26519	-2.07775	0.374278	-3.38034	0.000723975	0.0320713
CYP2B6	15.4133	0.777948	0.870653	0.240009	3.24133	0.00118974	0.0423345
C8orf56	55.7746	1.13207	1.58937	0.356681	3.1739	0.00150407	0.0468853
RASEF	52.9635	1.33903	2.18572	0.383009	3.49607	0.000472167	0.0257834
FAM122B	527.243	-0.608982	-0.645348	0.179123	-3.39981	0.000674338	0.0309807
SLFN5	297.704	-0.899092	-0.978981	0.212236	-4.23628	2.27251e-05	0.00402548
IL28RA	360.474	0.748892	0.831298	0.233707	3.20441	0.0013534	0.0443139
APCDD1L	32.4508	1.36334	3.94613	0.363388	3.75174	0.000175615	0.014203
AES	1253.3	0.714767	0.753907	0.173184	4.1272	3.67209e-05	0.00565308
DNASE2	290.403	0.655947	0.692706	0.174936	3.74965	0.00017708	0.0142558
DYNC1I1	29.0208	-1.22686	-2.57286	0.388361	-3.15907	0.00158274	0.0479743
ABAT	427.096	-1.07599	-1.29934	0.290583	-3.70286	0.000213184	0.0157864
DTYMK	295.897	-0.609987	-0.651338	0.189425	-3.22021	0.00128096	0.0431496
DUSP4	397.585	1.22461	1.50287	0.30594	4.00278	6.26028e-05	0.00773718
B3GNT6	25.5807	0.932712	1.07532	0.26519	3.51714	0.000436223	0.0246959
EFNA5	205.149	-0.985591	-1.21224	0.300486	-3.27999	0.0010381	0.0393756
ZNF367	106.038	-1.13369	-1.43819	0.314106	-3.60926	0.000307067	0.0201083
FAM86A	73.6162	-1.05073	-1.30957	0.306592	-3.42712	0.000610024	0.0292511
DAND5	94.2311	0.718971	0.787475	0.220094	3.26665	0.00108829	0.0401424
STOM	1115.93	0.874555	0.94263	0.202413	4.32065	1.5557e-05	0.00318852
AKT2	71.0761	0.844572	0.951698	0.247628	3.41064	0.000648102	0.0300641
LRRN4CL	73.7731	0.728475	0.805019	0.229159	3.1789	0.00147833	0.0463297
GPR116	115.923	1.10782	1.50094	0.346396	3.19813	0.00138322	0.0448716
C7orf41	723.546	-0.646757	-0.697978	0.202444	-3.19475	0.00139951	0.0451207
DKK1	150.871	1.15099	3.64643	0.353515	3.25584	0.00113056	0.0409947
LIMCH1	1331.07	-0.715109	-0.762843	0.188036	-3.80304	0.000142931	0.0123775
STK38L	545.056	-0.719494	-0.77438	0.199206	-3.6118	0.000304078	0.0200767
PALLD	4229.8	-0.721366	-0.775987	0.198534	-3.63347	0.000279636	0.0191704
2019-09-08	617.406	0.662411	0.695095	0.165161	4.01069	6.05404e-05	0.00758917
KIAA0182	589.077	-0.818952	-0.885072	0.20387	-4.01703	5.8937e-05	0.00749525
ZFR2	40.9159	-1.38446	-2.82721	0.387129	-3.57621	0.000348612	0.0217727
FMR1	1426.46	-0.909019	-1.00717	0.229653	-3.95823	7.55081e-05	0.00833438
LRRC8B	520.861	-1.4788	-1.65434	0.237288	-6.2321	4.60215e-10	1.0096e-06
KIAA0146	764.825	0.772108	0.831534	0.201302	3.83556	0.000125277	0.0114511
C17orf61	464.32	0.699391	0.741096	0.179912	3.88741	0.000101321	0.0100463
GABPB1	565.779	-0.605412	-0.62677	0.141114	-4.29022	1.78497e-05	0.0034807
GABRA2	31.754	-1.27669	-2.81347	0.389003	-3.28196	0.00103087	0.0393485
NEGR1	157.234	-1.33348	-3.53177	0.388913	-3.42873	0.000606409	0.0291575
DCAF13	1125.33	-0.589254	-0.627972	0.186874	-3.15321	0.00161487	0.0485579
RTTN	134.238	-0.685939	-0.745019	0.209538	-3.27357	0.00106197	0.0396545
ERC2	106.952	-1.2369	-1.72034	0.344182	-3.59374	0.000325963	0.0208783
ABHD12	261.002	0.93574	1.0163	0.211354	4.42735	9.53976e-06	0.00232532
AMD1	3292.98	0.905356	1.01918	0.246767	3.66887	0.000243625	0.0173102
PHGDH	559.729	-1.00461	-1.23521	0.300207	-3.34638	0.000818756	0.034376
GJA4	5.25593	1.3706	3.24255	0.380444	3.60263	0.000315014	0.020552
SND1	1025.7	-0.687143	-0.728151	0.179053	-3.83765	0.000124218	0.0114511
GJB1	23.0851	-1.29199	-6.16683	0.381381	-3.38767	0.000704895	0.0316555
D4S234E	159.196	-1.70931	-2.81899	0.371377	-4.60262	4.17214e-06	0.00132753
SALL3	59.8093	-0.903386	-1.06225	0.274811	-3.2873	0.00101154	0.0390166
GLI3	108.528	-0.903741	-1.07872	0.284643	-3.175	0.00149836	0.0468737
CECR3	2.05183	1.05964	4.78701	0.32339	3.27665	0.00105045	0.0394764
PCLO	124.015	-1.36267	-2.37455	0.379015	-3.5953	0.000324016	0.0208296
GNG11	364.702	1.42099	1.734	0.303408	4.68341	2.82143e-06	0.00105353
C10orf125	25.1092	-1.01548	-1.29997	0.318105	-3.1923	0.00141147	0.0451207
IGSF22	3.28599	1.11677	3.94409	0.343635	3.24989	0.0011545	0.0415194
LOC283335	29.0479	0.932222	1.11203	0.288542	3.2308	0.00123446	0.0424799
C12orf61	31.6277	2.13834	3.15762	0.370058	5.77839	7.54168e-09	8.82377e-06
LOC283481	50.5407	1.37341	1.82757	0.341203	4.0252	5.6928e-05	0.00743486
TMEM114	13.5408	-1.67992	-4.62106	0.389358	-4.31458	1.59905e-05	0.00322568
LOC284023	252.607	0.64968	0.686012	0.17467	3.71948	0.000199637	0.0152911
LOC284454	154.519	0.766255	0.837176	0.217679	3.52012	0.000431356	0.0246959
LOC284576	43.7393	0.691153	0.753648	0.215034	3.21415	0.00130831	0.0433472
PRRT3	33.2094	1.07814	1.21455	0.247371	4.35839	1.31022e-05	0.00294799
C3orf70	837.079	-0.948996	-1.16482	0.299501	-3.16859	0.0015318	0.0474965
LOC285847	2.88201	1.39488	5.71012	0.34196	4.07907	4.52171e-05	0.00634849
FAM133A	98.3671	-1.47531	-4.25926	0.388776	-3.79475	0.000147794	0.0126526
MACROD1	23.0266	1.06025	1.31562	0.311112	3.40795	0.00065454	0.0302294
C16orf72	1153.77	-0.60588	-0.629235	0.147016	-4.12119	3.76926e-05	0.0056539
RACGAP1	244.83	-0.896805	-1.06807	0.283277	-3.16583	0.00154643	0.0477031
GPSM2	222.179	-0.965581	-1.15593	0.286028	-3.37582	0.000735951	0.0322898
PDZRN4	35.0389	-1.22281	-2.40058	0.386699	-3.16218	0.0015659	0.0477111
PRICKLE4	5.01231	1.33255	2.56752	0.389305	3.42288	0.000619614	0.0294089
HIST1H1D	262.103	0.895313	1.04287	0.27334	3.27546	0.00105492	0.0395169
HBA1	220.932	1.22422	1.9189	0.378193	3.23703	0.00120781	0.0423345
HBA2	470.625	1.25291	2.06873	0.38391	3.26354	0.00110031	0.0403984
RFESD	116.973	1.88494	2.53467	0.346153	5.44538	5.16936e-08	5.3366e-05
HOXB7	68.204	1.42142	2.24204	0.379316	3.74733	0.000178724	0.0142573
FLJ31813	16.5233	1.02319	1.3097	0.324671	3.15147	0.00162449	0.0485686
RAB37	25.5659	1.14122	1.51008	0.338572	3.37068	0.000749816	0.0325724
LOC338799	23.0332	1.33753	1.84196	0.351738	3.80263	0.00014317	0.0123775
C17orf51	50.5396	-1.06137	-1.22035	0.25968	-4.08722	4.36577e-05	0.00617898
ZKSCAN2	95.4443	-1.0208	-1.13169	0.230137	-4.43564	9.18005e-06	0.00226915
FAS	451.111	-0.871457	-0.993307	0.253861	-3.43282	0.000597344	0.0289596
IL3RA	6.26924	1.42011	2.39703	0.385568	3.68316	0.00023036	0.0167752
AQP6	61.9678	0.622091	0.668106	0.197362	3.15204	0.00162136	0.0485579
ITGB4	70.8019	1.30811	1.71998	0.336741	3.88463	0.000102486	0.0100853
KCNJ10	81.6281	-1.27766	-1.84936	0.352943	-3.62002	0.000294579	0.0197323
KCNK1	22.2207	-1.54786	-3.02981	0.384648	-4.02411	5.71913e-05	0.00743486
KCNQ3	222.669	1.05325	1.3249	0.317677	3.31548	0.000914847	0.0361612
FLJ43663	266.07	1.32276	1.51061	0.259387	5.09956	3.40447e-07	0.000206029
YPEL2	235.046	0.703043	0.748237	0.186025	3.77928	0.00015728	0.0132705
GTF2IRD2B	223.831	-0.625516	-0.671687	0.196333	-3.186	0.00144254	0.0456153
MGC21881	114.429	1.13444	1.31042	0.267741	4.23709	2.26434e-05	0.00402548
IER5L	46.2931	1.03887	1.26478	0.300714	3.45469	0.000550931	0.0280256
LOC400604	27.1029	1.51188	2.40446	0.380418	3.97425	7.06011e-05	0.00794262
DKFZP686I15217	53.9313	1.35291	1.77262	0.335602	4.03128	5.54746e-05	0.00737298
FLJ31356	130.455	0.798467	0.896177	0.243795	3.27516	0.00105603	0.0395169
LTBP1	847.129	-0.88931	-0.990153	0.234145	-3.79812	0.000145801	0.0125431
MAG	12.2638	-1.40863	-7.49065	0.38389	-3.66936	0.00024316	0.0173102
MATN3	37.4347	1.43814	1.87067	0.332925	4.31969	1.56247e-05	0.00318852
MBP	1410.4	-1.72326	-2.33541	0.334431	-5.1528	2.56622e-07	0.000160847
MCAM	271.702	0.874282	0.998825	0.258916	3.3767	0.000733605	0.0322898
MMP19	209.718	-1.42683	-1.82595	0.316082	-4.51411	6.35819e-06	0.00177121
FLJ42842	123.846	0.753738	0.833391	0.229812	3.2798	0.0010388	0.0393756
LOC440600	14.1184	0.961379	1.12698	0.276599	3.47571	0.0005095	0.0266123
C6orf138	83.8855	0.772475	0.867321	0.244038	3.16539	0.00154875	0.0477031
MSH4	8.61446	-1.49266	-3.215	0.387844	-3.8486	0.000118797	0.0110311
NAP1L3	552.218	-1.50267	-1.85	0.299085	-5.02424	5.05427e-07	0.00027372
NDUFA7	1230.87	0.586917	0.618638	0.172108	3.41016	0.000649248	0.0300641
ODC1	781.744	-0.846583	-0.923461	0.214165	-3.95295	7.71931e-05	0.00846712
CLDN11	499.719	-1.71112	-2.22264	0.320666	-5.33613	9.4949e-08	7.57434e-05
PBX3	1166.18	1.0987	1.27238	0.269636	4.07474	4.60665e-05	0.00641641
TRNT1	383.756	-0.607575	-0.635555	0.159514	-3.8089	0.000139584	0.0121876
METTL9	1375.13	-0.659691	-0.703002	0.186774	-3.53202	0.000412392	0.0242868
NRN1	6106.27	0.608565	0.640756	0.170449	3.57037	0.000356482	0.021985
ATP5D	189.112	1.01652	1.1548	0.254614	3.99237	6.54162e-05	0.00784631
ZNF117	765.439	-0.643918	-0.683459	0.181334	-3.55101	0.00038375	0.0229857
NOL7	636.147	0.629005	0.65712	0.157845	3.98495	6.74946e-05	0.00789687
PDGFRB	56.3377	1.06983	1.28812	0.294795	3.62906	0.000284455	0.0192869
FKBP7	215.405	-0.885584	-1.00826	0.252956	-3.50094	0.000463622	0.0255867
ENPP2	96.3055	-1.38159	-2.32758	0.375979	-3.67466	0.000238167	0.0171304
EMCN	30.7053	1.29971	1.72168	0.339412	3.8293	0.00012851	0.0116255
SEPX1	326.965	-0.687551	-0.739373	0.198199	-3.46899	0.000522426	0.027029
PECAM1	146.328	0.968008	1.12015	0.268831	3.60081	0.000317229	0.0206199
ATP8B1	64.0121	1.12018	1.38355	0.308936	3.62594	0.000287909	0.0194339
ATP5J	3924.49	0.677514	0.720313	0.18458	3.67057	0.000242009	0.0173102
BCL11A	193.173	-1.41611	-2.08298	0.355922	-3.97871	6.92902e-05	0.00793623
PLCL1	109.158	-1.32453	-1.94301	0.355965	-3.72096	0.000198464	0.0152911
PLP1	1699.26	-2.21388	-3.76778	0.371	-5.96735	2.4114e-09	3.94409e-06
PLXNB1	146.957	-0.871315	-0.968603	0.232776	-3.74315	0.000181728	0.0143663
LOC541471	578.563	0.656423	0.708571	0.203971	3.21822	0.0012899	0.0432017
CYTL1	56.0505	1.11001	1.46664	0.337881	3.2852	0.0010191	0.0392221
SIAE	191.317	0.871935	0.994385	0.257527	3.3858	0.000709716	0.0316555
ANLN	476.528	-1.23323	-1.49998	0.293943	-4.19548	2.72297e-05	0.00446617
KIF1A	336.305	-1.53161	-2.94293	0.384247	-3.98602	6.71903e-05	0.00789687
PDP1	880.819	-0.590471	-0.6166	0.156616	-3.77019	0.000163122	0.0135139
SLC6A20	21.8231	0.771859	0.846642	0.221761	3.4806	0.0005003	0.0263983
NDE1	316.013	1.8171	2.18283	0.295336	6.15266	7.61938e-10	1.48578e-06
APTX	290.37	-0.638854	-0.669596	0.162617	-3.92858	8.54495e-05	0.00897987
WDR55	310.184	0.616044	0.65148	0.176941	3.48164	0.000498344	0.0263983
INO80D	1502.79	0.798527	0.90019	0.247802	3.22244	0.00127102	0.042982
RPP25	15.7131	-1.22624	-2.5127	0.387972	-3.16063	0.00157427	0.0478828
DNAJC28	51.6143	0.947759	1.10963	0.276904	3.4227	0.000620017	0.0294089
2019-03-01	777.468	-1.03847	-1.28027	0.301408	-3.44538	0.000570254	0.028214
ATG2B	235.189	-0.60742	-0.633777	0.155008	-3.91863	8.90542e-05	0.00930299
STEAP3	452.77	0.825342	0.927634	0.245272	3.36501	0.000765403	0.0329236
LAPTM4B	1246.77	-0.888509	-1.00523	0.247875	-3.58451	0.000337717	0.0213199
JPX	157.12	0.656168	0.695947	0.181108	3.62308	0.000291121	0.0195753
ELAC1	99.5152	-0.74418	-0.82899	0.234938	-3.16755	0.00153727	0.0475821
CCDC132	422.409	-0.634447	-0.677655	0.189807	-3.3426	0.000829977	0.0344652
POLR3B	112.851	-0.86157	-0.942051	0.216694	-3.97597	7.00921e-05	0.00793623
TMEM48	537.147	-0.627393	-0.66336	0.175953	-3.56568	0.000362907	0.0222693
ZNF334	185.017	-0.872192	-0.974196	0.236902	-3.68166	0.000231723	0.0168047
LMBR1L	44.3539	-1.10977	-1.51098	0.338599	-3.27755	0.00104713	0.0394764
FTSJD1	443.87	-0.927844	-1.00143	0.202297	-4.58654	4.50662e-06	0.00136364
CAND1	1986.21	-0.803132	-0.869296	0.205692	-3.90454	9.44049e-05	0.00967289
PLK1S1	358.18	0.614477	0.649207	0.175609	3.49913	0.000466786	0.0256003
THSD1	42.9869	1.51147	1.92134	0.323673	4.66975	3.01559e-06	0.00110258
NXT2	591.543	-0.703738	-0.772838	0.22129	-3.18016	0.00147191	0.0462112
2019-09-03	265.085	-1.13861	-1.53239	0.335188	-3.39694	0.000681435	0.031225
MAPK10	185.147	-0.985117	-1.18535	0.288873	-3.41021	0.000649129	0.0300641
PCDHB4	55.1007	-1.45658	-2.01094	0.340732	-4.27486	1.91259e-05	0.00368497
ANKH	440.281	0.631056	0.67375	0.190199	3.31788	0.000907037	0.0359334
C21orf59	589.42	0.659334	0.703305	0.18903	3.48799	0.000486673	0.0261412
NDUFA4L2	640.693	-1.72359	-2.22438	0.318263	-5.41563	6.10724e-08	5.95456e-05
LXN	44.7787	1.19782	1.61279	0.344746	3.4745	0.000511813	0.0266538
PRDM8	6.33687	-1.30807	-4.48785	0.386162	-3.38736	0.000705676	0.0316555
SLC12A9	40.9075	0.799844	0.90482	0.250504	3.19294	0.0014083	0.0451207
ANKRD50	497.526	-0.697172	-0.74211	0.185204	-3.76435	0.00016698	0.0136806
NIPAL3	239.807	0.909926	1.03968	0.259055	3.51248	0.000443947	0.0250523
PTGIS	90.4323	0.743037	0.792285	0.188413	3.94366	8.02489e-05	0.0086403
GPR158	443.222	-0.958627	-1.12195	0.272386	-3.51936	0.000432581	0.0246959
KLHL14	2.05441	1.09172	4.39786	0.332763	3.28078	0.00103519	0.0393756
KIAA1468	182.01	-0.768631	-0.840654	0.217017	-3.5418	0.000397409	0.0235626
PTPRB	73.2371	1.02853	1.19051	0.269008	3.82342	0.000131611	0.0117845
PTPRN	133.444	-1.25516	-2.35304	0.384481	-3.26456	0.00109635	0.0403373
PTBP2	657.081	-1.06045	-1.24191	0.272477	-3.89189	9.94666e-05	0.00997508
RET	15.7539	1.29522	2.96068	0.38249	3.38628	0.000708466	0.0316555
RNASE1	1504.15	-1.24349	-1.75742	0.348195	-3.57126	0.000355273	0.021985
BCAN	1428.28	-1.19229	-1.53444	0.319462	-3.73218	0.000189829	0.0148067
TINAGL1	7.0705	1.0479	1.28683	0.304478	3.44162	0.000578243	0.0284262
XYLT1	137.482	-1.06118	-1.30234	0.299015	-3.54893	0.000386804	0.0230898
IFIH1	249.443	-0.77886	-0.85823	0.224561	-3.46836	0.000523639	0.027029
ECSCR	12.9405	1.21421	1.98531	0.382773	3.17216	0.00151311	0.0470836
SETMAR	147.158	-0.654774	-0.710313	0.208306	-3.14332	0.0016704	0.0496541
SRSF1	913.765	-0.601337	-0.63978	0.184645	-3.25672	0.00112706	0.0409947
UG0898H09	652.061	-0.856446	-0.991005	0.264837	-3.23386	0.00122129	0.042389
LOC644656	90.0549	1.61392	2.84076	0.388184	4.15761	3.21601e-05	0.00507776
C3orf71	102.826	1.02807	1.15234	0.24309	4.22918	2.34546e-05	0.00402548
LOC646626	12.9103	1.09649	1.42646	0.33134	3.30925	0.000935455	0.0367276
DCLRE1B	222.854	-0.662847	-0.697992	0.169807	-3.90353	9.47998e-05	0.00967289
CASD1	634.804	-0.735965	-0.818803	0.233712	-3.14902	0.0016382	0.0488121
SKIL	507.014	-0.602094	-0.643294	0.19023	-3.16508	0.0015504	0.0477031
SLC2A1	7879.1	-0.714817	-0.78727	0.224159	-3.18889	0.00142822	0.045326
MRPL45P2	19.5672	-1.14184	-1.4984	0.327404	-3.48756	0.000487441	0.0261412
RASL11B	22.1734	-1.27918	-2.49109	0.385915	-3.31468	0.000917487	0.036184
SOD1	4049.77	0.65239	0.695587	0.188436	3.46214	0.000535905	0.0275004
BOK	8.49032	-1.69143	-4.75374	0.389244	-4.34543	1.39002e-05	0.0030117
SCARNA5	5.73508	1.1627	1.68574	0.363257	3.20075	0.0013707	0.0446303
SNORA12	7.3651	1.36245	2.4878	0.388924	3.50312	0.000459845	0.0254583
CDKL5	25.8531	-1.10739	-1.55605	0.34704	-3.19097	0.00141795	0.0452456
CNTN2	113.683	-1.37416	-3.25937	0.389339	-3.52946	0.000416402	0.024441
TBXA2R	220.995	0.737029	0.815683	0.230736	3.19426	0.00140192	0.0451207
TEP1	74.0473	0.768954	0.847349	0.226589	3.3936	0.0006898	0.031526
TF	346.209	-1.63912	-2.4509	0.357749	-4.58177	4.61048e-06	0.00137142
TFR2	62.5969	-1.4252	-1.73905	0.294461	-4.84002	1.29827e-06	0.000549152
TMOD1	510.294	0.893298	0.960983	0.200065	4.46504	8.00533e-06	0.00200705
CLDN5	43.5607	1.62806	2.41645	0.370346	4.39604	1.10245e-05	0.00257972
TPBG	39.6133	1.25658	2.43566	0.38923	3.22838	0.00124493	0.0426729
NR2C1	246.339	-0.651484	-0.697126	0.192101	-3.39137	0.000695442	0.0316192
TRIO	640.738	0.755636	0.832508	0.226394	3.3377	0.00084475	0.0345125
TRPC6	6.63092	1.31145	2.38041	0.388875	3.37242	0.000745105	0.0325288
PPIEL	99.9205	0.691676	0.748993	0.207449	3.3342	0.000855438	0.0345125
FLJ37453	165.043	0.943837	1.13483	0.293728	3.2133	0.00131219	0.0433472
LOC731932	11.792	-1.29107	-4.81268	0.384368	-3.35894	0.00078242	0.033304
UBE2D1	388.045	-0.674745	-0.713397	0.175875	-3.8365	0.0001248	0.0114511
UCHL1	872.873	-0.959239	-1.07594	0.240565	-3.98745	6.67873e-05	0.00789687
C11orf9	27.5759	-1.9086	-4.0948	0.385817	-4.94689	7.54067e-07	0.00033933
VWF	72.5528	1.43849	2.03957	0.360159	3.99404	6.49574e-05	0.00784631
ZNF711	500.201	-0.990761	-1.22335	0.302312	-3.27728	0.00104813	0.0394764
ZNF75A	170.077	-0.937477	-1.09097	0.268659	-3.48946	0.000483996	0.0261412
C19orf43	397.052	0.806056	0.860029	0.189478	4.25409	2.09905e-05	0.00383732
BHLHE41	3058.47	1.29457	1.41279	0.21709	5.96329	2.47208e-09	3.94409e-06
CEP97	302.787	-0.777576	-0.858481	0.226407	-3.43441	0.000593842	0.0288696
FAT4	80.1722	-1.19907	-1.65753	0.342649	-3.49942	0.000466264	0.0256003
TBL1XR1	6042.64	-0.842618	-0.942642	0.238481	-3.53327	0.00041046	0.0242545
C1orf115	22.9531	1.75202	2.6947	0.376347	4.65534	3.23454e-06	0.00115849
MMRN2	9.79189	1.22653	1.80735	0.36786	3.33423	0.000855364	0.0345125
ATAT1	176.829	-1.09978	-1.28531	0.271109	-4.0566	4.97916e-05	0.00682689
COL18A1	62.1934	1.48703	1.79855	0.29848	4.982	6.2931e-07	0.000298497
CAMLG	2239.12	0.628565	0.663231	0.173688	3.61894	0.000295812	0.0197395
CAPN3	50.9749	-2.19156	-3.8401	0.372602	-5.88177	4.05897e-09	5.82392e-06
SNN	322.164	-0.695712	-0.748998	0.199519	-3.48695	0.000488564	0.0261412
FZD6	133.909	-1.68016	-2.5899	0.36273	-4.63197	3.62197e-06	0.00122241
THAP2	455.171	-0.638898	-0.679277	0.183679	-3.47833	0.000504545	0.0265112
DYNLRB1	1583.44	0.722878	0.793962	0.223235	3.2382	0.00120287	0.0423345
HSDL1	414.561	-0.709269	-0.761045	0.195425	-3.62936	0.000284124	0.0192869
CCDC8	22.9147	-1.15394	-1.70915	0.358526	-3.21857	0.00128833	0.0432017
PCBD2	180.109	0.597647	0.636441	0.186594	3.20293	0.00136039	0.044377
USP42	345.279	-0.628145	-0.649357	0.138197	-4.54528	5.48618e-06	0.00155294
ZNF644	4064.67	-0.615493	-0.64303	0.157382	-3.91083	9.1979e-05	0.00949548
LDOC1L	357.431	-0.70587	-0.768721	0.21262	-3.31987	0.000900601	0.0359098
LSMD1	1106.66	0.609448	0.644196	0.1763	3.45688	0.00054646	0.027879
SDPR	39.2877	1.41555	2.02032	0.361624	3.91444	9.06158e-05	0.0094101
KBTBD8	100.469	-1.07978	-1.24689	0.263169	-4.10299	4.07837e-05	0.00591532
ST6GAL2	91.3862	-1.38727	-2.27789	0.372985	-3.71937	0.00019972	0.0152911
KIRREL3	5.27309	-1.80629	-5.33267	0.389193	-4.64113	3.46514e-06	0.00119242
PSRC1	371.514	-0.78047	-0.827143	0.179216	-4.35492	1.33116e-05	0.00295721
TRIM52	168.052	0.814643	0.92303	0.251954	3.2333	0.00122367	0.042389
ALKBH6	6.94526	1.36573	1.79445	0.336598	4.05745	4.96118e-05	0.00682689
PPFIA2	195.332	-1.26687	-1.92172	0.362665	-3.49322	0.000477229	0.02593
C21orf119	139.465	1.57197	1.81366	0.26772	5.87168	4.31402e-09	5.82392e-06
PKP4	331.439	-0.743608	-0.812802	0.216391	-3.43641	0.000589485	0.0288174
BCAS1	420.935	-1.73816	-2.94231	0.37398	-4.64774	3.35586e-06	0.00117791
ABCC3	177.154	1.04152	1.32943	0.324166	3.2129	0.001314	0.0433472
CCNA2	140.519	-1.3372	-1.80273	0.334753	-3.9946	6.48042e-05	0.00784631
FLJ20021	38.5116	1.125	1.46718	0.333187	3.37647	0.000734228	0.0322898
KLHL13	272.808	-0.800544	-0.887459	0.23028	-3.47639	0.000508215	0.0266123
GADD45GIP1	428.112	0.773444	0.8519	0.226131	3.42033	0.000625443	0.0295068
CLDN10	154.6	1.07769	1.33972	0.31215	3.45249	0.000555438	0.028092
ZNF697	116.292	-0.958607	-1.1709	0.296777	-3.23006	0.00123763	0.0425055
DPP9	241.783	0.661482	0.707254	0.192003	3.44517	0.00057071	0.028214
ZNF682	130.429	-0.967575	-1.06522	0.223294	-4.33318	1.46972e-05	0.00310765
DGKI	144.397	-1.45393	-2.00318	0.34033	-4.2721	1.93639e-05	0.00368497
SLC33A1	549.614	-0.641347	-0.667682	0.151349	-4.23753	2.25997e-05	0.00402548
ABCG2	62.4202	1.08583	1.33191	0.305332	3.55621	0.000376237	0.0226598
ITM2A	208.78	1.25407	1.56779	0.315355	3.97668	6.9884e-05	0.00793623
BAG2	170.361	-0.755836	-0.833116	0.225021	-3.35896	0.00078237	0.033304
NR1D1	164.714	1.2509	1.63817	0.335159	3.73227	0.000189765	0.0148067
CREB5	2416.28	-0.671493	-0.724175	0.201598	-3.33085	0.000865803	0.0348505
CELSR1	52.9148	-1.14945	-1.53282	0.331919	-3.46303	0.000534125	0.0274894
AATK	2.30944	-1.30835	-3.5199	0.389183	-3.36178	0.000774414	0.0332297
MDC1	125.939	-0.633416	-0.664233	0.163375	-3.87708	0.000105717	0.0102504
LIMS3	53.5517	1.09075	1.24036	0.255573	4.26784	1.97372e-05	0.00368497
KDM4A	145.333	-0.760295	-0.825252	0.208992	-3.63791	0.000274859	0.0189168
ST18	26.3187	-1.25564	-2.13015	0.37653	-3.33477	0.000853692	0.0345125
HDAC4	116.262	-0.868218	-0.957772	0.225432	-3.85135	0.000117467	0.0110243
DLGAP5	210.569	-1.08941	-1.48653	0.339587	-3.20804	0.00133642	0.0439218
SPOCK2	803.88	1.19653	1.75397	0.366946	3.26079	0.00111102	0.0406217
ZNF518A	900.849	-0.62423	-0.656617	0.168238	-3.71041	0.000206927	0.0155861
TMCC2	49.8769	-1.28957	-1.901	0.357246	-3.60976	0.000306479	0.0201083
CD302	547.543	0.677202	0.738427	0.215511	3.14231	0.00167619	0.0496912
HS3ST2	30.6254	-1.9215	-3.77701	0.382712	-5.02075	5.14688e-07	0.00027372

## Sheet: IT.only_DEGs
Supplementary Table3E. List of Infiltrating Tumor (IT) -Specific Differentially Expressed Genes (DEGs) using |log2FoldChange|>=1.5 and adjusted P value <= 0.05 cut-offs.
Gene	baseMean	log2FoldChange	lfcMLE	lfcSE	stat	pvalue	padj
ZNF730	40.4968	-1.729	-3.26242	0.358292	-4.82568	1.39523e-06	0.000832497
SYCE1L	5.89411	1.32014	2.68963	0.364865	3.61817	0.000296691	0.0322978
LOC100499467	361.961	-0.912095	-1.04568	0.242435	-3.76223	0.000168406	0.0224634
ANKRD10-IT1	76.1261	-1.26979	-1.81662	0.32953	-3.85334	0.000116518	0.0182611
LOC100505738	333.12	1.19336	1.5803	0.318869	3.74249	0.000182209	0.0234146
LOC100506027	605.709	1.42371	2.01843	0.338738	4.20297	2.63431e-05	0.00750382
LOC100507101	4.31761	1.36311	3.12619	0.359877	3.7877	0.000152046	0.0209566
LOC100507507	122.615	1.08789	1.36101	0.296406	3.67028	0.000242289	0.0293686
COX17	949.583	0.758478	0.835307	0.212487	3.56953	0.000357624	0.0357436
LOC100653010	48.6983	1.31296	2.77095	0.363233	3.61463	0.000300772	0.0323301
ANGPTL7	15.5797	1.1725	4.85625	0.309952	3.78286	0.000155038	0.0210298
BTN3A3	117.727	-1.10114	-1.38063	0.290285	-3.7933	0.000148658	0.0206562
IVNS1ABP	767.462	-0.704526	-0.759224	0.188488	-3.73777	0.000185658	0.0236207
IQGAP2	615.944	1.14216	1.41754	0.292892	3.8996	9.63535e-05	0.016262
ADCY8	97.0337	-1.21679	-1.69662	0.32357	-3.76054	0.00016955	0.0224634
COL1A2	478.258	1.22609	1.80646	0.34617	3.54187	0.000397297	0.0385807
ANKRD54	163.43	-0.871642	-0.974712	0.223757	-3.89548	9.80042e-05	0.016262
PQLC3	192.728	1.13775	1.41343	0.293363	3.87831	0.000105184	0.0171209
CPNE4	324.206	1.51306	2.09329	0.332908	4.54499	5.4938e-06	0.00247091
ZNF681	316.877	-1.09333	-1.3771	0.292099	-3.74302	0.000181825	0.0234146
FAM59B	148.179	-1.1862	-1.56491	0.308273	-3.84787	0.00011915	0.0182611
ZNF320	205.163	-0.870659	-1.00885	0.249505	-3.48955	0.000483842	0.0440731
GADD45A	670.169	0.897438	1.02194	0.241015	3.72358	0.00019642	0.0245037
ADAMTS18	312.97	1.5538	4.37233	0.343336	4.52559	6.02272e-06	0.00257336
EDN3	418.16	1.69581	4.49457	0.348596	4.86468	1.1464e-06	0.000725671
PHC1	262.365	-0.916997	-1.07458	0.256697	-3.57229	0.000353878	0.0355772
EHHADH	75.2075	-0.976822	-1.17356	0.270824	-3.60685	0.000309934	0.0331068
FKBP5	1060.28	0.85076	0.9298	0.205079	4.14844	3.34748e-05	0.0088321
KIF21B	80.1603	-1.20038	-1.71919	0.330247	-3.63479	0.000278207	0.0316833
ERC1	534.877	-0.920432	-0.986023	0.181581	-5.06899	3.99923e-07	0.000402064
KAZN	534.322	-0.894126	-0.972717	0.198442	-4.50573	6.61451e-06	0.00275728
ZDHHC23	89.2207	1.42465	2.01208	0.337762	4.21793	2.46556e-05	0.00726533
LOC255512	21.6379	1.42632	2.64163	0.365849	3.89865	9.67299e-05	0.016262
MAMDC2	56.8645	1.41092	2.06323	0.345019	4.0894	4.32492e-05	0.0104109
FBXW8	59.5616	-0.992256	-1.21886	0.281382	-3.52636	0.000421311	0.0394586
STEAP1	108.859	1.53511	2.39326	0.355623	4.31667	1.58401e-05	0.00519841
SESN1	619.276	0.837724	0.926342	0.216361	3.87188	0.000107997	0.017413
CD163L1	59.8616	1.38523	1.95284	0.337069	4.10963	3.96286e-05	0.00996018
ZNF763	50.6119	-1.39937	-1.69721	0.273059	-5.12479	2.97876e-07	0.000318187
C20orf30	3351.43	0.644018	0.686493	0.176801	3.64262	0.000269874	0.0315793
NCRNA00339	102.356	-1.26927	-1.487	0.256055	-4.95702	7.15827e-07	0.000523715
HNF4G	74.2536	-1.28052	-2.25821	0.357073	-3.58617	0.000335573	0.0347593
LUZP2	1574.54	-1.17909	-1.65419	0.325571	-3.6216	0.000292789	0.0322978
FAM5C	212.179	-1.40893	-1.74202	0.282979	-4.97892	6.39407e-07	0.000504676
LOC339593	4.63543	1.02649	6.89319	0.282355	3.63544	0.000277506	0.0316833
FONG	17.5172	1.35196	2.07508	0.352775	3.83236	0.000126918	0.0188289
IGFBP5	16013.6	1.42292	2.43465	0.363624	3.91316	9.10959e-05	0.016262
LOC375295	125.451	1.40405	2.59873	0.365871	3.83754	0.000124274	0.0187961
ILDR2	230.823	1.28595	1.53261	0.272056	4.72677	2.28118e-06	0.00121836
LOC388789	1092.64	0.649234	0.671446	0.131112	4.95177	7.35425e-07	0.000523715
C6orf26	71.5749	2.06537	3.02536	0.346813	5.95528	2.59628e-09	5.54664e-06
SMAD9	716.174	-0.807191	-0.88211	0.202974	-3.97683	6.98412e-05	0.0136981
MGP	2696.84	2.47089	4.56549	0.365918	6.75257	1.45245e-11	1.24119e-07
ATP5EP2	249.26	0.843022	0.906898	0.187968	4.48493	7.29376e-06	0.00296804
MMP16	634.215	-1.2008	-1.52634	0.295227	-4.06737	4.75471e-05	0.0106507
C3orf78	236.128	0.886999	0.946332	0.178085	4.98077	6.33333e-07	0.000504676
AQP7P3	30.0573	1.48006	3.54563	0.355746	4.16044	3.17635e-05	0.00861698
NASP	694.883	-0.820183	-0.925125	0.230689	-3.55536	0.000377468	0.0370764
NOS2	136.069	1.60987	3.90086	0.354793	4.53749	5.69277e-06	0.00249475
SERPINE1	546.159	1.27934	2.02998	0.357242	3.58116	0.000342074	0.0350083
WNT16	210.672	1.45599	3.43933	0.356422	4.08501	4.40756e-05	0.0104624
ATP5E	7898.7	0.836666	0.881179	0.160751	5.20472	1.94294e-07	0.00030188
ERRFI1	376.173	0.828269	0.938969	0.237393	3.48902	0.000484801	0.0440731
SEMA5B	76.3092	-1.28475	-2.13126	0.35194	-3.65049	0.000261739	0.0310652
HAUS6	799.491	-0.637858	-0.6825	0.180364	-3.5365	0.000405467	0.038837
LPPR1	741.864	-1.33195	-2.39043	0.358238	-3.71807	0.000200749	0.0248624
TUG1	900.524	-0.760003	-0.834322	0.207414	-3.66418	0.000248132	0.029865
MOCOS	7.22958	1.36116	3.30764	0.355581	3.82799	0.000129192	0.0188289
NOL8	871.792	-0.638604	-0.674541	0.163928	-3.89564	9.79407e-05	0.016262
ENOX1	121.821	-0.84024	-0.955817	0.236683	-3.55007	0.000385125	0.0376124
ANO1	47.9418	1.76636	2.92496	0.361774	4.88249	1.04757e-06	0.000688617
PRCP	2690.96	0.897826	0.997658	0.220899	4.06443	4.81505e-05	0.0106507
ASAP3	181.71	-1.00549	-1.16917	0.251613	-3.99617	6.43765e-05	0.0129442
CHD7	854.341	-1.14658	-1.52614	0.311458	-3.68132	0.000232033	0.0283262
PCDHB10	248.68	1.37376	1.73826	0.302168	4.54634	5.45866e-06	0.00247091
PRKY	32.0631	-1.35015	-2.96341	0.365192	-3.69709	0.000218084	0.0268149
JPH1	147.812	1.26953	1.99925	0.356322	3.56287	0.000366826	0.0364501
SMYD2	644.273	1.056	1.24515	0.265162	3.98246	6.82062e-05	0.0135548
CXCR7	326.385	-1.24193	-1.63387	0.307373	-4.04048	5.33409e-05	0.0111177
PELI1	647.226	-0.804111	-0.884989	0.209828	-3.83224	0.00012698	0.0188289
PTHLH	114.109	1.18849	1.64641	0.332255	3.57704	0.000347505	0.0351432
ZNF462	329.618	-0.966291	-1.16274	0.27137	-3.56078	0.000369748	0.0365281
LOC613038	18.816	1.76209	3.49173	0.365334	4.82322	1.41258e-06	0.000832497
S100A13	3087.2	0.861266	0.985146	0.244288	3.52562	0.000422499	0.0394586
LOC641518	11.1375	1.25888	2.72545	0.362346	3.47424	0.000512302	0.0458417
C17orf109	36.0566	-1.52147	-2.1003	0.319363	-4.76407	1.89724e-06	0.00104599
BCRP3	8.46694	-1.53039	-8.32206	0.363463	-4.21059	2.54701e-05	0.00737813
RFX7	675.493	-0.845557	-0.935079	0.214092	-3.9495	7.83145e-05	0.0145486
MARCKSL1	1632.67	-1.06141	-1.2881	0.275519	-3.85241	0.000116963	0.0182611
UPF3A	612.751	-1.05875	-1.35866	0.299449	-3.53566	0.000406753	0.038837
PCDH15	155.111	-1.62004	-3.35517	0.363017	-4.46271	8.09277e-06	0.00312215
SLC6A8	393.46	-0.873583	-0.998821	0.240464	-3.6329	0.000280249	0.0316833
BMP6	17.3881	1.31183	2.95028	0.359984	3.64414	0.000268287	0.0315793
SOX5	202.913	-0.923519	-1.09583	0.263991	-3.4983	0.000468229	0.0430242
TLE3	288.148	-0.766274	-0.844838	0.211702	-3.61959	0.000295072	0.0322978
TPM1	693.38	0.983241	1.11781	0.239911	4.09836	4.16093e-05	0.0103064
VCAM1	346.974	-1.98151	-2.72755	0.316508	-6.26055	3.83631e-10	1.09277e-06
VEPH1	108.129	-1.80465	-4.99575	0.365799	-4.93345	8.07877e-07	0.000552297
SLC7A5	224.062	-0.98402	-1.13469	0.246161	-3.99746	6.40253e-05	0.0129442
FZD1	387.102	1.21215	1.5951	0.316782	3.82646	0.000129999	0.0188289
CHST9	218.087	-1.40049	-3.2502	0.365722	-3.82938	0.000128469	0.0188289
HIST1H4J	123.599	0.980902	1.11072	0.236695	4.14416	3.41067e-05	0.0088321
CASQ1	134.217	1.33899	1.83269	0.329366	4.06535	4.79604e-05	0.0106507
TTBK1	19.3679	-1.29431	-2.26036	0.356636	-3.62923	0.000284271	0.0317548
C4orf49	53.7228	1.34422	1.95866	0.344269	3.90456	9.43956e-05	0.016262
C13orf33	24.1138	1.32823	3.45764	0.349169	3.80398	0.000142393	0.0199478
MAEL	72.1951	1.38393	2.23225	0.359095	3.85394	0.00011623	0.0182611
PTCH2	4.82247	1.42638	2.87189	0.36547	3.90287	9.506e-05	0.016262
C9orf123	1094.25	0.665419	0.69103	0.138479	4.80521	1.54593e-06	0.000880715
ZBED1	495.961	-0.71925	-0.773961	0.186792	-3.85054	0.000117856	0.0182611
ZNF300	205.326	-1.19132	-1.72621	0.332541	-3.58248	0.000340353	0.0350083
ITGBL1	47.9616	1.83542	4.30126	0.357634	5.13212	2.86504e-07	0.000318187
FCHSD2	860.258	-0.964517	-1.14686	0.265034	-3.63922	0.000273462	0.0315793
DGCR2	211.695	-0.891238	-0.975929	0.204899	-4.34965	1.36358e-05	0.00456958

## Sheet: LE.only_DEGs
Supplementary Table3F. List of Leading Edge (LE) -Specific Differentially Expressed Genes (DEGs) using |log2FoldChange|>=1.5 and adjusted P value <= 0.05 cut-offs.
X	baseMean	log2FoldChange	lfcMLE	lfcSE	stat	pvalue	padj
LOC100287922	119.08	1.19427	1.38195	0.2658	4.49312	7.01882e-06	0.00469693
LOC100506965	6078.72	1.09109	1.27328	0.27147	4.0192	5.83969e-05	0.0170969
GPC6	134.784	-1.15486	-1.43434	0.30081	-3.83916	0.000123456	0.0254695
TBL3	39.8267	-1.63087	-2.98536	0.376601	-4.33049	1.48778e-05	0.00836312
PNMA2	10589.7	0.799559	0.865076	0.204201	3.91556	9.01963e-05	0.0210397
TRAFD1	262.745	-1.13568	-1.34924	0.277851	-4.08736	4.36301e-05	0.0149545
C10orf10	341.108	-1.69042	-2.31981	0.334302	-5.05655	4.26913e-07	0.000666601
NRM	37.6927	-1.51785	-3.42743	0.383919	-3.95356	7.6997e-05	0.0193221
APOA1BP	907.264	-0.828138	-0.877747	0.177069	-4.67693	2.91208e-06	0.00240726
XRRA1	236.398	-0.887102	-1.01015	0.249847	-3.55059	0.000384376	0.0495562
LOC150568	88.8485	1.03608	1.22317	0.279014	3.71334	0.000204538	0.0342188
DPYSL3	881.94	-1.17485	-1.38953	0.275112	-4.27044	1.95086e-05	0.00928978
DUSP6	1259.19	-1.14498	-1.2725	0.229339	-4.99251	5.95986e-07	0.000837538
SLC29A1	114.508	-1.28369	-1.55696	0.288651	-4.4472	8.69979e-06	0.00531557
R3HCC1	445.238	-0.975148	-1.08177	0.227798	-4.28077	1.86252e-05	0.00928978
FCGRT	388.736	-0.842813	-0.935445	0.228462	-3.68907	0.000225072	0.0359425
GGA2	242.499	-0.770806	-0.830422	0.197746	-3.89796	9.70075e-05	0.0216388
KIAA0564	263.225	0.824019	0.891941	0.204686	4.02576	5.67907e-05	0.0170969
PMPCA	327.595	-1.16581	-1.36755	0.27	-4.31782	1.57577e-05	0.00851706
ARC	79.8343	-1.37307	-2.55481	0.378904	-3.62379	0.000290322	0.0419849
CAMTA1	6601.06	0.812875	0.877929	0.202163	4.02088	5.79805e-05	0.0170969
FOSB	96.7806	-1.4206	-3.16604	0.384106	-3.69846	0.000216916	0.0350381
SLC24A2	4304.11	1.04957	1.22928	0.273863	3.83246	0.000126867	0.0254695
LMOD1	70.7368	-1.26859	-1.90187	0.355844	-3.56503	0.00036382	0.0482336
NBPF14	270.121	-1.41616	-1.72675	0.291238	-4.86255	1.15882e-06	0.00116321
GTF2H2	179.567	-1.30852	-1.91306	0.351477	-3.72292	0.000196931	0.0340515
HCLS1	294.011	-1.11691	-1.38169	0.299172	-3.73335	0.000188946	0.0331908
CFH	382.843	-1.57227	-1.86162	0.274611	-5.72544	1.03168e-08	2.89963e-05
ANXA5	4126.62	-1.24731	-1.62239	0.319569	-3.9031	9.4967e-05	0.0215253
TAX1BP3	339.733	-1.10233	-1.33686	0.289311	-3.81019	0.000138861	0.0263705
HLA-DRB5	170.319	-1.89491	-2.82297	0.351271	-5.39445	6.87334e-08	0.000137987
DNAJB1	1138.58	-1.20852	-1.39081	0.25715	-4.69968	2.60571e-06	0.00228862
ANKRD62	65.3242	1.39243	1.75049	0.313836	4.43681	9.13024e-06	0.00534614
IL10RB	175.735	-1.08347	-1.35567	0.304395	-3.55943	0.000371661	0.0488127
ITGB2	186.601	-1.20415	-1.59304	0.325419	-3.70031	0.000215333	0.0350381
RHOA	2631.91	-0.940947	-1.08556	0.259453	-3.62665	0.000287117	0.0419849
LGALS3BP	555.341	-1.39117	-2.02142	0.34969	-3.97828	6.94155e-05	0.0179467
CD99	1391.2	-1.34721	-1.82405	0.332279	-4.05445	5.0252e-05	0.016423
PNP	128.286	-1.35387	-1.98052	0.351085	-3.85625	0.000115141	0.0245164
OXA1L	335.266	-0.858732	-0.95653	0.231786	-3.70485	0.000211514	0.0349695
APH1A	316.223	-1.18875	-1.27221	0.189445	-6.27492	3.4982e-10	4.91602e-06
DDX47	512.562	-0.686739	-0.722874	0.167162	-4.10822	3.98716e-05	0.0149545
ACP6	53.2219	-1.36905	-2.70363	0.381635	-3.58733	0.000334081	0.0455809
MRPL37	377.142	-0.709803	-0.746218	0.165258	-4.29513	1.74591e-05	0.00908713
RASL12	110.827	-1.45028	-2.17952	0.355742	-4.07678	4.56634e-05	0.0152787
PDGFB	137.15	-1.13489	-1.33714	0.27268	-4.16198	3.15495e-05	0.0126676
SYT17	314.762	-0.861037	-0.955152	0.227997	-3.77654	0.000159024	0.0294048
PRRX1	291.289	-1.25713	-1.63084	0.31851	-3.94689	7.91717e-05	0.0195193
DUS2L	57.9985	-1.38308	-2.04164	0.352621	-3.92229	8.77111e-05	0.0208916
TMEM45A	77.1012	-1.27239	-1.64954	0.318104	-3.99991	6.33653e-05	0.0178094
ANO10	199.482	-0.769439	-0.843487	0.216674	-3.55113	0.00038358	0.0495562
TRIM62	49.5487	-1.27403	-1.84626	0.350011	-3.63999	0.000272651	0.0403323
ABCF3	406.529	-0.887316	-1.00732	0.247534	-3.58463	0.000337557	0.0456124
GALNT10	205.706	-1.10748	-1.36742	0.298209	-3.71376	0.000204199	0.0342188
POMGNT1	383.646	-0.812837	-0.854843	0.165733	-4.9045	9.36638e-07	0.00109688
ARHGEF40	133.777	-1.29723	-1.62698	0.304553	-4.25945	2.04927e-05	0.00928978
ZNF701	83.1516	-1.39907	-1.94829	0.339504	-4.12093	3.77346e-05	0.0147301
IFT122	198.734	-0.984347	-1.10781	0.240178	-4.09841	4.16005e-05	0.0149545
ADAP2	162.777	-1.23386	-1.55281	0.306437	-4.02647	5.66206e-05	0.0170969
PRKCE	2670.63	0.831139	0.919667	0.227869	3.64744	0.00026487	0.0400239
PSMB8	523.219	-1.19124	-1.47574	0.299646	-3.97547	7.02391e-05	0.0179467
CIAPIN1	808.511	-0.778398	-0.836249	0.19448	-4.00246	6.2687e-05	0.0178094
ZNFX1	476.265	-1.02977	-1.20618	0.269455	-3.82168	0.000132547	0.0258707
ACTB	40793.9	-0.942725	-1.09778	0.265841	-3.54619	0.000390837	0.0499312
PPCDC	95.0886	-1.43731	-1.66956	0.263252	-5.45984	4.76556e-08	0.000111617
RPS26	4990.13	-0.87544	-0.971454	0.228349	-3.83378	0.000126191	0.0254695
SCN1A	2698.73	1.08905	1.28963	0.281107	3.87415	0.000106998	0.023133
CSRNP1	253.525	-1.05754	-1.25938	0.279338	-3.78587	0.000153169	0.0286998
DEPTOR	227.219	0.917825	1.02271	0.234585	3.91255	9.13273e-05	0.0210397
SLC7A1	382.984	-0.737348	-0.798346	0.203597	-3.6216	0.000292786	0.0419849
SLC25A1	89.6829	-1.09601	-1.35281	0.298145	-3.67609	0.000236832	0.0371635
BRCA2	89.3771	-1.86554	-2.72143	0.347493	-5.36857	7.93613e-08	0.000139408
TFE3	325.109	-0.789856	-0.864341	0.214937	-3.67483	0.000238007	0.0371635
C1QA	470.058	-1.18734	-1.44198	0.289857	-4.09629	4.19825e-05	0.0149545
C1QB	723.749	-1.20482	-1.63762	0.334045	-3.60675	0.000310051	0.0435715
TP53	201.854	-1.12447	-1.39264	0.299588	-3.7534	0.000174455	0.031431
TYROBP	355.192	-0.948102	-1.0773	0.248085	-3.82169	0.00013254	0.0258707
UBA7	56.0834	-1.59391	-2.28885	0.345824	-4.60901	4.04586e-06	0.00315869
UBE2I	239.777	-0.714126	-0.770581	0.199885	-3.57268	0.000353344	0.0472909
UCP2	212.493	-1.45869	-2.46249	0.371163	-3.93004	8.49306e-05	0.0205781
DDX39B	701.105	-0.914562	-0.954639	0.153788	-5.9469	2.73261e-09	1.92007e-05
HECTD3	134.614	-1.35325	-1.82487	0.33081	-4.0907	4.30066e-05	0.0149545
TAGLN2	766.046	-1.29106	-1.83506	0.345329	-3.73865	0.000185009	0.0329106
COG8	44.7454	-1.13894	-1.47283	0.317262	-3.58989	0.000330818	0.0455783
C2orf40	25.402	-1.32904	-2.11528	0.36494	-3.64182	0.00027072	0.0403323
ASMTL	236.876	-1.05369	-1.22418	0.264098	-3.98976	6.61416e-05	0.0179467
TNFSF10	240.922	-0.945727	-1.07976	0.251902	-3.75435	0.000173795	0.031431
TNFRSF14	24.7428	-1.66542	-2.90025	0.371581	-4.48198	7.39536e-06	0.00472395
RNF185	395.672	-0.929766	-1.03479	0.230952	-4.0258	5.67818e-05	0.0170969
MRRF	99.5906	-1.13299	-1.38736	0.294288	-3.84994	0.000118145	0.0247806
NTN1	30.0443	-1.66431	-2.77963	0.367672	-4.52661	5.9938e-06	0.00421155
TRAF4	84.7176	-1.54234	-2.14694	0.33864	-4.5545	5.25106e-06	0.00388385
NR1D2	1157	0.722511	0.778736	0.199661	3.61869	0.000296102	0.0420316

## Sheet: CT.PAN.only_DEGs
Supplementary Table 3G. List of DEGs overlapping in CT and PAN ONLY (with |log2FoldChange|>=1.5 and adjusted P value <= 0.05 cut-offs).
Genes
LOC100126582
LOC100132272
RNU4ATAC
LOC100188947
LOC100288102
LOC100288846
LOC100505963
LOC100506561
LOC100506844
LOC100506885
LOC100507299
LOC100652964
TSFM
CDK4
IFITM2
POSTN
MLLT11
KIF2C
GLCCI1
CARD16
CKS1B
SEZ6
SELM
ESCO2
SSBP4
DHCR7
ECT2
TMEM154
EZH2
RTKN2
PLA2R1
KCNE4
FRZB
ALPP
B4GALNT1
METTL21B
ASPM
STEAP2
FBXO5
GPR1
DKFZP564C196
BZW2
C6orf15
NXPH1
HOXB3
ICA1
LOC338758
KCNK3
C21orf81
STMN1
LBR
C1orf130
C1orf226
MCM2
MCM7
METTL1
MT2A
MYBL2
PDE7A
PFN2
GPR85
HES6
DEPDC1B
CENPJ
PCDHB3
SHD
CASC5
ODZ2
SLN
C11orf95
SOX4
SCARNA17
SNORA58
BUB1B
PHLDA2
TTK
CNTNAP3B
LOC729040
LOC729770
UGT8
ZNF3
CNTNAP3
C15orf34
TRIM7
ZRSR2
CDC7
GLT8D2
MEX3B
LOC84856
C5orf62
PIK3R3
2019-03-09
SNCAIP
GNA14
