# Supplementary material for: An Inflammatory Landscape for Preoperative Neurologic Deficits in Glioblastoma
Source: Front Genet. 2019 Jun 4;10:488. doi: 10.3389/fgene.2019.00488 (PMC6559211; doi:10.3389/fgene.2019.00488)
Supplement: Supplementary file 4 [file Table_4.XLSX]

## Sheet: CT.only_Up
Supplementary Table 4A. Enrichr singinificantly enriched GO terms and pathways for CT-SPECIFIC UPREGULATED DEGS
Term	P.value	LogTransformed_Adjusted.P.value	Z.score	Combined.Score	Overlap	Genes
cytokine-mediated signaling pathway (GO:0019221)	1.03652e-15	11.7029	-1.3456	46.427	46/634	ITGAM;F13A1;CXCL1;PTGS2;CXCL3;CXCL2;CXCL5;IL18BP;IL27RA;PYCARD;RPS6KA4;SOCS3;PODNL1;SOCS1;INPP5D;ALOX5;IL21R;HMOX1;FCGR1A;JUNB;TNFRSF4;IL6R;FCGR1B;IL13RA1;CCR1;EGR1;IL4R;TNFSF14;TSLP;LIF;IRAK3;FOS;TNFRSF1B;SOD2;LRRC66;TNFRSF1A;EREG;HLA-E;NFKBIA;IL6;IL7;IRF1;SAA1;HLA-DRA;CD44;BIRC3
TNF signaling pathway_Homo sapiens_hsa04668	1.31202e-12	9.56399	-1.91465	52.3837	18/110	CEBPB;LIF;TNFAIP3;CXCL1;FOS;TNFRSF1B;PTGS2;CXCL3;CXCL2;CXCL5;TNFRSF1A;NFKBIA;RPS6KA4;SOCS3;IL6;MMP14;JUNB;BIRC3
cellular response to cytokine stimulus (GO:0071345)	3.59667e-12	8.46364	-1.16891	30.8021	34/457	ITGAM;CXCR4;F13A1;CXCL1;PTGS2;CXCL2;AIF1;IL18BP;PYCARD;SOCS3;ZFP36;PODNL1;SOCS1;INPP5D;ALOX5;HMOX1;JUNB;IL6R;IL13RA1;CCR1;EGR1;IL4R;LIF;IRAK3;FOS;TNFRSF1B;LRRC66;TNFRSF1A;EREG;IL6;IL7;IRF1;SAA1;PTPN5
Osteoclast differentiation_Homo sapiens_hsa04380	1.29723e-07	4.86995	-1.83827	29.151	14/132	SPI1;CYBB;LILRB1;FOS;TNFRSF1A;FOSL2;RELB;NFKBIA;SOCS3;FCGR3A;SOCS1;PLCG2;FCGR1A;JUNB
inflammatory response (GO:0006954)	4.19291e-08	4.57312	-1.79011	30.4091	20/253	CEBPB;C5AR1;LY75;CXCR4;CYBB;CXCL1;FOS;TNFRSF1B;CXCL3;CXCL2;AIF1;CXCL5;TNFRSF1A;RELB;TPST1;IL6;PTX3;S100A9;TNFRSF4;S100A8
Cytokine-cytokine receptor interaction_Homo sapiens_hsa04060	4.18835e-07	4.54119	-1.829	26.8603	19/265	CCR1;IL4R;TNFSF14;TSLP;LIF;CXCR4;CXCL1;TNFRSF1B;CXCL3;GDF5;CXCL2;CXCL5;TNFRSF1A;IL6;IL7;IL21R;TNFRSF4;IL6R;IL13RA1
Legionellosis_Homo sapiens_hsa05134	5.89612e-07	4.54119	-1.79373	25.7289	9/55	PYCARD;NFKBIA;C3;IL6;ITGAM;HSPA6;CXCL1;CXCL3;CXCL2
Staphylococcus aureus infection_Homo sapiens_hsa05150	6.91387e-07	4.54119	-1.66813	23.6617	9/56	C3;FCGR3A;ITGAM;C1S;C1R;C5AR1;HLA-DRA;FCGR1A;CFB
positive regulation of cytokine production (GO:0001819)	1.28093e-07	4.26618	-1.95745	31.0657	18/221	CEBPB;TSLP;HTR2B;PTGS2;DDX60;ADRA2A;EREG;RUNX1;HLA-E;PYCARD;C3;IL6;IL7;IRF1;SAA1;CYP1B1;IL6R;TLR3
response to lipopolysaccharide (GO:0032496)	1.70014e-07	4.26618	-1.70845	26.6302	15/156	CD274;TNFAIP3;LILRB1;CXCL1;IRAK3;TNFRSF1B;CXCL3;CXCL2;CXCL5;TNFRSF1A;PYCARD;IL6;ZFP36;JUNB;TNFRSF4
positive regulation of chemokine production (GO:0032722)	1.67282e-07	4.26618	-1.37455	21.4479	8/35	PYCARD;EGR1;IL6;TSLP;IL7;HMOX1;IL6R;TLR3
Immune System_Homo sapiens_R-HSA-168256	2.25182e-07	3.92814	-2.23223	34.1674	57/1547	ITGAM;TNFAIP3;TREM1;IL18BP;IL27RA;PYCARD;FCGR3A;NOS1;TNFRSF4;IL6R;HERC6;PRKCG;DUSP1;CYBB;IRAK3;FOS;TNFRSF1B;TNFRSF1A;EREG;HLA-E;APBB1IP;PRKAR1B;IRF1;CD300E;CD44;TLR3;CFB;TRIM56;BIRC3;CD274;PDE1C;C1S;C1R;C5AR1;ITPR1;ITPR3;RELB;C3;SOCS3;SOCS1;CLEC7A;INPP5D;PLCG2;FCGR1A;FCGR1B;GBP4;GBP3;EGR1;TNFSF14;LIF;LILRB1;LNPEP;NFKBIA;IL6;IL7;SAA1;HLA-DRA
acute-phase response (GO:0006953)	7.62262e-07	3.68151	-1.54136	21.7131	6/19	ITIH4;CEBPB;IL6;SAA1;IL6R;APOL2
NF-kappa B signaling pathway_Homo sapiens_hsa04064	7.2753e-06	3.59936	-1.62498	19.2251	10/93	NFKBIA;GADD45B;TNFSF14;PLCG2;TNFAIP3;PTGS2;CXCL2;TNFRSF1A;RELB;BIRC3
Pertussis_Homo sapiens_hsa05133	8.46583e-06	3.59936	-1.5441	18.0343	9/75	PYCARD;C3;IL6;ITGAM;C1S;C1R;IRF1;FOS;CXCL5
neutrophil mediated immunity (GO:0002446)	1.08713e-06	3.58532	-1.93554	26.5787	26/488	ITGAM;FGL2;C5AR1;CXCL1;CXCL5;PLAC8;PYCARD;C3;ALDH3B1;ALOX5;GSDMD;HSPA6;CYBB;NBEAL2;RNASE3;TNFRSF1B;RNASE2;UNC13D;IL6;BIN2;CRISPLD2;MNDA;PTX3;S100A9;CD44;S100A8
positive regulation of leukocyte chemotaxis (GO:0002690)	1.68228e-06	3.45544	-1.51706	20.1698	9/62	CCR1;IL6;RARRES2;CXCL1;CXCL3;CXCL2;AIF1;IL6R;CXCL5
response to molecule of bacterial origin (GO:0002237)	1.83264e-06	3.45544	-1.29029	17.0444	11/99	IL6;TNFAIP3;CXCL1;IRAK3;TNFRSF1B;CXCL3;JUNB;TNFRSF4;CXCL2;CXCL5;TNFRSF1A
positive regulation of chemotaxis (GO:0050921)	2.56851e-06	3.35022	-1.42336	18.3218	8/49	IL6;RARRES2;CXCL1;CXCL3;CXCL2;AIF1;IL6R;CXCL5
Myometrial Relaxation and Contraction Pathways_Mus musculus_WP385	3.93503e-06	3.16073	-2.07142	25.78	13/151	RGS18;PRKCG;RGS19;RAMP3;ITPR1;ITPR3;FOS;RGS2;IL6;PRKAR1B;PLCG2;NOS1;IGFBP6
Myometrial Relaxation and Contraction Pathways_Homo sapiens_WP289	5.63815e-06	3.16073	-2.06562	24.965	13/156	RGS18;PRKCG;RGS19;RAMP3;ITPR1;ITPR3;FOS;RGS2;IL6;PRKAR1B;PLCG2;NOS1;IGFBP6
regulation of cytokine-mediated signaling pathway (GO:0001959)	5.97597e-06	3.05605	-1.31321	15.795	10/91	PYCARD;SOCS3;SOCS1;TSLP;IL7;TNFAIP3;IRAK3;TNFRSF1A;BIRC3;RUNX1
regulation of cell proliferation (GO:0042127)	5.76927e-06	3.05605	-1.12301	13.5469	32/741	HTR2B;SLA;CXCL1;CXCL3;CXCL2;CXCL5;FAM129B;SERTAD1;NAMPT;CYP1B1;IGFBP6;JUNB;TNFRSF4;IL6R;WARS;TSLP;TBC1D8;LIF;TNFRSF1B;SOD2;ADRA2A;TNFRSF1A;EREG;BMP5;SKI;SULT2B1;IL6;IL7;IRF1;MDM4;MVD;GPLD1
neutrophil degranulation (GO:0043312)	8.32856e-06	2.94407	-1.99617	23.3468	24/480	GSDMD;ITGAM;FGL2;C5AR1;HSPA6;CYBB;CXCL1;NBEAL2;RNASE3;TNFRSF1B;RNASE2;UNC13D;PLAC8;PYCARD;C3;BIN2;CRISPLD2;ALDH3B1;ALOX5;MNDA;PTX3;S100A9;CD44;S100A8
response to cytokine (GO:0034097)	8.9947e-06	2.9421	-1.27096	14.7672	12/139	ITIH4;CD274;KYNU;UBD;CXCR4;IRAK3;JUNB;PTPN5;IL6R;TRIM56;RELB;IL18BP
neutrophil activation involved in immune response (GO:0002283)	9.56153e-06	2.9421	-1.23854	14.3147	24/484	GSDMD;ITGAM;FGL2;C5AR1;HSPA6;CYBB;CXCL1;NBEAL2;RNASE3;TNFRSF1B;RNASE2;UNC13D;PLAC8;PYCARD;C3;BIN2;CRISPLD2;ALDH3B1;ALOX5;MNDA;PTX3;S100A9;CD44;S100A8
regulation of interleukin-6 production (GO:0032675)	1.12439e-05	2.91509	-1.95014	22.2232	7/43	PYCARD;IL6;TSLP;TNFAIP3;IRAK3;IL6R;TLR3
acute inflammatory response (GO:0002526)	1.14471e-05	2.91509	-1.6379	18.6357	6/29	ITIH4;CEBPB;IL6;SAA1;IL6R;APOL2
Cytokine Signaling in Immune system_Homo sapiens_R-HSA-1280215	9.99711e-06	2.88285	-2.37801	27.3785	28/620	RELB;IL18BP;IL27RA;SOCS3;SOCS1;INPP5D;FCGR1A;TNFRSF4;IL6R;FCGR1B;GBP4;GBP3;EGR1;TNFSF14;DUSP1;LIF;IRAK3;TNFRSF1B;TNFRSF1A;EREG;HLA-E;APBB1IP;IL6;IL7;IRF1;HLA-DRA;CD44;BIRC3
G alpha (i) signalling events_Homo sapiens_R-HSA-418594	8.71573e-06	2.88285	-2.1506	25.0553	16/240	RGS18;CCR1;P2RY13;RGS19;C5AR1;CXCR4;CXCL1;CXCL3;CXCL2;CXCL5;ADRA2A;MCHR2;C3;APLNR;SAA1;BDKRB1
Interferon gamma signaling_Homo sapiens_R-HSA-877300	7.2753e-06	2.88285	-1.77693	21.023	10/93	SOCS3;SOCS1;IRF1;HLA-DRA;FCGR1A;FCGR1B;CD44;GBP4;GBP3;HLA-E
Innate Immune System_Homo sapiens_R-HSA-168249	1.26983e-05	2.87589	-2.39508	27.0023	33/807	ITGAM;PDE1C;C1S;C1R;C5AR1;ITPR1;TNFAIP3;ITPR3;TREM1;RELB;PYCARD;C3;FCGR3A;SOCS1;CLEC7A;PLCG2;FCGR1A;PRKCG;DUSP1;IRAK3;FOS;EREG;HLA-E;APBB1IP;NFKBIA;PRKAR1B;IRF1;SAA1;CD300E;TLR3;CFB;TRIM56;BIRC3
Leishmaniasis_Homo sapiens_hsa05140	5.24399e-05	2.86536	-1.64472	16.2101	8/73	NFKBIA;C3;FCGR3A;ITGAM;HLA-DRA;FOS;PTGS2;FCGR1A
Type II interferon signaling (IFNG)_Mus musculus_WP1253	2.08569e-05	2.7687	-1.76397	19.0118	6/32	SOCS3;SOCS1;SPI1;IRF1;CYBB;GBP3
NOD-like receptor signaling pathway_Homo sapiens_hsa04621	7.42012e-05	2.76577	-1.49082	14.1758	7/57	PYCARD;NFKBIA;IL6;TNFAIP3;CXCL1;CXCL2;BIRC3
regulation of chemokine production (GO:0032642)	1.80687e-05	2.76262	-2.22043	24.25	5/19	IL6;TSLP;IL7;IL6R;TLR3
regulation of leukocyte chemotaxis (GO:0002688)	1.72077e-05	2.76262	-1.98595	21.7862	6/31	IL6;CXCL1;CXCL3;CXCL2;IL6R;CXCL5
Complement and coagulation cascades_Homo sapiens_hsa04610	9.26157e-05	2.71525	-1.53066	14.2153	8/79	C3;ITGAM;C1S;C1R;C5AR1;BDKRB1;F13A1;CFB
Phagosome_Homo sapiens_hsa04145	0.000120368	2.64282	-1.46653	13.2354	11/154	C3;COLEC12;FCGR3A;ITGAM;CLEC7A;C1R;CYBB;HLA-DRA;NOS1;FCGR1A;HLA-E
Class A/1 (Rhodopsin-like receptors)_Homo sapiens_R-HSA-373076	2.78593e-05	2.61385	-2.10102	22.0362	18/323	CCR1;P2RY13;C5AR1;HTR2B;CXCR4;CXCL1;CXCL3;CXCL2;CXCL5;ADRA2A;MCHR2;C3;P2RY6;GPR132;HRH2;APLNR;SAA1;BDKRB1
Jak-STAT signaling pathway_Homo sapiens_hsa04630	0.000151087	2.58189	-1.65111	14.5259	11/158	SOCS3;IL6;IL4R;SOCS1;TSLP;IL7;IL21R;LIF;IL6R;IL27RA;IL13RA1
IL-4 Signaling Pathway_Homo sapiens_WP395	5.2075e-05	2.50925	-2.10549	20.7661	7/54	NFKBIA;SOCS3;CEBPB;IL4R;SOCS1;INPP5D;FOS
Spinal Cord Injury_Homo sapiens_WP2431	6.31758e-05	2.50925	-1.87587	18.1389	10/119	EGR1;IL6;ZFP36;BDNF;CXCL1;NOS1;FOS;PTGS2;CXCL2;AIF1
Hematopoietic cell lineage_Homo sapiens_hsa04640	0.000198123	2.49895	-1.43609	12.245	8/88	IL6;IL4R;ITGAM;IL7;HLA-DRA;FCGR1A;IL6R;CD44
positive regulation of leukocyte migration (GO:0002687)	3.56827e-05	2.48827	-1.64136	16.8089	6/35	IL6;CXCL1;CXCL3;CXCL2;IL6R;CXCL5
Cytokines and Inflammatory Response_Homo sapiens_WP530	9.20724e-05	2.42486	-1.89816	17.6394	5/26	IL6;IL7;HLA-DRA;CXCL1;CXCL2
Quercetin and Nf-kB/ AP-1 Induced Cell Apoptosis_Homo sapiens_WP2435	0.000163437	2.24258	-1.5039	13.1126	4/16	NFKBIA;NOS1;FOS;PTGS2
Hematopoietic Stem Cell Differentiation_Homo sapiens_WP2849	0.000196543	2.22047	-1.71531	14.6396	6/47	LYL1;IL6;SPI1;CXCR4;FOS;RUNX1
Selenium Micronutrient Network_Homo sapiens_WP15	0.000231553	2.20043	-1.79504	15.0257	8/90	IL6;KYNU;ALOX5;ALOX5AP;SAA1;SAA2;PTGS2;SOD2
Eicosanoid Synthesis_Mus musculus_WP318	0.000267009	2.18431	-1.28496	10.5729	4/18	ALOX5;ALOX5AP;PTGS2;PTGES
GPCRs, Class A Rhodopsin-like_Mus musculus_WP189	0.000300879	2.17383	-1.79896	14.5874	11/171	CCR1;P2RY13;P2RY6;HRH2;C5AR1;APLNR;HTR2B;GPR63;CXCR4;BDKRB1;ADRA2A
Transcriptional misregulation in cancer_Homo sapiens_hsa05202	0.000465685	2.15997	-1.44352	11.0747	11/180	ETV7;LYL1;CEBPB;IL6;HOXA9;ITGAM;SPI1;NFKBIZ;FCGR1A;BIRC3;RUNX1
Spinal Cord Injury_Mus musculus_WP2432	0.000360569	2.13303	-1.58573	12.5714	8/96	EGR1;IL6;ZFP36;BDNF;NOS1;FOS;CXCL3;CXCL2
Interleukin-6 family signaling_Homo sapiens_R-HSA-6783589	0.000111326	2.07917	-2.00232	18.2272	5/27	SOCS3;IL6;LIF;IL6R;IL27RA
Complement and Coagulation Cascades_Mus musculus_WP449	0.000469827	2.05284	-1.50055	11.4989	6/55	C3;C1S;C1R;C5AR1;BDKRB1;CFB
Type II interferon signaling (IFNG)_Homo sapiens_WP619	0.00051805	2.04259	-1.32391	10.016	5/37	SOCS3;SOCS1;SPI1;IRF1;CYBB
Complement and Coagulation Cascades_Homo sapiens_WP558	0.000687205	1.97787	-1.43973	10.4854	6/59	C3;C1S;C1R;C5AR1;BDKRB1;CFB
regulation of tyrosine phosphorylation of STAT protein (GO:0042509)	0.000127721	1.96931	-2.14428	19.2248	7/62	SOCS3;IL6;SOCS1;TSLP;LIF;IL6R;TNFRSF1A
negative regulation of cell proliferation (GO:0008285)	0.000129102	1.96931	-1.8337	16.4206	18/364	WARS;TNFAIP3;CXCL1;SOD2;GDF5;AIF1;FAM129B;EREG;BMP5;SKI;SULT2B1;IL6;IRF1;HMOX1;CYP1B1;MDM4;IGFBP6;GPLD1
positive regulation of interleukin-6 production (GO:0032755)	0.000135256	1.96757	-1.51549	13.5006	6/44	PYCARD;IL6;TSLP;IL6R;TLR3;EREG
regulation of smooth muscle cell proliferation (GO:0048660)	0.000153703	1.93221	-1.59103	13.9701	6/45	IL6;HMOX1;TNFAIP3;AIF1;IL6R;EREG
negative regulation of homeostatic process (GO:0032845)	0.000158956	1.93221	-1.58447	13.8592	5/29	IL6;ZFP36;UBASH3B;TNFAIP3;ADRA2A
positive regulation of JAK-STAT cascade (GO:0046427)	0.000172588	1.91286	-1.47053	12.7416	7/65	SOCS3;IL6;TSLP;LIF;CYP1B1;IL6R;TNFRSF1A
regulation of interleukin-10 secretion (GO:2001179)	0.000196599	1.88733	-3.36766	28.7408	3/7	PYCARD;CD274;LILRB1
negative regulation of bone resorption (GO:0045779)	0.000196599	1.88733	-2.87929	24.5729	3/7	IL6;UBASH3B;TNFAIP3
IL-6 signaling pathway_Homo sapiens_WP364	0.00104671	1.86976	-1.51172	10.3736	5/43	SOCS3;IL6;IRF1;JUNB;IL6R
positive regulation of cellular process (GO:0048522)	0.000227851	1.83798	-1.32925	11.1481	22/520	COLEC12;RAMP3;TSLP;TBC1D8;HTR2B;LIF;LILRB1;CXCL5;ADRA2A;EREG;IL6;MMP14;SERTAD1;IL7;KCNQ1;NAMPT;MVD;JUNB;S100A9;IL6R;S100A8;GPLD1
Peptide ligand-binding receptors_Homo sapiens_R-HSA-375276	0.000221843	1.83771	-1.91523	16.1138	12/193	CCR1;C3;C5AR1;APLNR;SAA1;CXCR4;BDKRB1;CXCL1;CXCL3;CXCL2;CXCL5;MCHR2
cellular zinc ion homeostasis (GO:0006882)	0.000257779	1.82533	-1.75646	14.5143	5/32	MT1DP;MT1M;MT1G;S100A9;S100A8
response to lipid (GO:0033993)	0.000258048	1.82533	-1.37146	11.3315	10/141	ALPL;CXCL1;IRAK3;TNFRSF1B;CXCL3;JUNB;TNFRSF4;CXCL2;CXCL5;TNFRSF1A
positive regulation of response to external stimulus (GO:0032103)	0.000249923	1.82533	-1.28239	10.6366	8/91	NFKBIA;TSLP;RARRES2;DDX60;S100A9;S100A8;TLR3;TNFRSF1A
DAG and IP3 signaling_Homo sapiens_R-HSA-1489509	0.000257779	1.82366	-2.04188	16.8729	5/32	PRKCG;PRKAR1B;PDE1C;ITPR1;ITPR3
PLC-gamma1 signalling_Homo sapiens_R-HSA-167021	0.00034576	1.78329	-2.07525	16.5393	5/34	PRKCG;PRKAR1B;PDE1C;ITPR1;ITPR3
EGFR interacts with phospholipase C-gamma_Homo sapiens_R-HSA-212718	0.00034576	1.78329	-2.03178	16.1928	5/34	PRKCG;PRKAR1B;PDE1C;ITPR1;ITPR3
regulation of chemokine biosynthetic process (GO:0045073)	0.000310326	1.783	-3.27884	26.4861	3/8	EGR1;IL6;HMOX1
leukocyte aggregation (GO:0070486)	0.000310326	1.783	-2.67725	21.6266	3/8	S100A9;CD44;S100A8
positive regulation of lymphocyte proliferation (GO:0050671)	0.000327684	1.77126	-1.42355	11.4218	7/72	CD274;IL6;IL7;GPR183;CLECL1;TNFRSF4;AIF1
Toll Like Receptor 4 (TLR4) Cascade_Homo sapiens_R-HSA-166016	0.000390038	1.76874	-1.98794	15.6039	9/122	NFKBIA;ITGAM;SOCS1;SAA1;PLCG2;IRAK3;FOS;TLR3;BIRC3
positive regulation of inflammatory response (GO:0050729)	0.000388116	1.70933	-1.77548	13.945	7/74	NFKBIA;IL6;TSLP;S100A9;S100A8;TLR3;TNFRSF1A
positive regulation of tyrosine phosphorylation of STAT protein (GO:0042531)	0.000424982	1.6922	-1.53748	11.9361	6/54	SOCS3;IL6;TSLP;LIF;IL6R;TNFRSF1A
Chemokine receptors bind chemokines_Homo sapiens_R-HSA-380108	0.000518273	1.68005	-1.83341	13.8698	6/56	CCR1;CXCR4;CXCL1;CXCL3;CXCL2;CXCL5
GPCR ligand binding_Homo sapiens_R-HSA-500792	0.000569358	1.67141	-2.15053	16.0666	19/447	CCR1;P2RY13;RAMP3;C5AR1;HTR2B;CXCR4;CXCL1;CXCL3;CXCL2;CXCL5;ADRA2A;MCHR2;C3;P2RY6;GPR132;HRH2;APLNR;SAA1;BDKRB1
negative regulation of bone remodeling (GO:0046851)	0.000459232	1.66926	-2.734	21.0134	3/9	IL6;UBASH3B;TNFAIP3
regulation of toll-like receptor signaling pathway (GO:0034121)	0.000500247	1.64258	-1.88912	14.3581	4/21	IRF1;IRAK3;TLR3;BIRC3
positive regulation of smooth muscle cell proliferation (GO:0048661)	0.000587759	1.58278	-1.78664	13.2912	5/38	IL6;HMOX1;AIF1;IL6R;EREG
G alpha (q) signalling events_Homo sapiens_R-HSA-416476	0.00076379	1.57379	-2.01101	14.4335	11/191	RGS18;P2RY6;GPR132;RGS2;RGS19;HTR2B;ITPR1;SAA1;BDKRB1;ITPR3;MCHR2
negative regulation of interferon-beta production (GO:0032688)	0.000647235	1.57021	-2.66202	19.5467	3/10	PYCARD;LILRB1;RELB
regulation of immunoglobulin secretion (GO:0051023)	0.000647235	1.57021	-2.61612	19.2097	3/10	IL6;TNFRSF4;HLA-E
positive regulation of immunoglobulin secretion (GO:0051024)	0.000647235	1.57021	-2.37092	17.4092	3/10	IL6;TNFRSF4;HLA-E
TNFs bind their physiological receptors_Homo sapiens_R-HSA-5669034	0.000850826	1.56762	-1.96455	13.888	4/24	TNFSF14;TNFRSF1B;TNFRSF4;TNFRSF1A
Interferon Signaling_Homo sapiens_R-HSA-913531	0.000944125	1.56091	-1.96198	13.6657	11/196	SOCS3;EGR1;SOCS1;IRF1;HLA-DRA;FCGR1A;FCGR1B;CD44;GBP4;GBP3;HLA-E
Toll-Like Receptors Cascades_Homo sapiens_R-HSA-168898	0.00105421	1.5371	-2.0091	13.7723	9/140	NFKBIA;ITGAM;SOCS1;SAA1;PLCG2;IRAK3;FOS;TLR3;BIRC3
Phospholipase C-mediated cascade; FGFR3_Homo sapiens_R-HSA-5654227	0.00116356	1.5371	-1.93726	13.0886	5/44	PRKCG;PRKAR1B;PDE1C;ITPR1;ITPR3
PLC beta mediated events_Homo sapiens_R-HSA-112043	0.00116356	1.5371	-1.93012	13.0404	5/44	PRKCG;PRKAR1B;PDE1C;ITPR1;ITPR3
positive regulation of fat cell differentiation (GO:0045600)	0.000748001	1.51671	-1.48297	10.6746	5/40	CEBPB;ZFP36;RARRES2;PTGS2;ZNF385A
G-protein mediated events_Homo sapiens_R-HSA-112040	0.00128979	1.51257	-1.90038	12.6437	5/45	PRKCG;PRKAR1B;PDE1C;ITPR1;ITPR3
Phospholipase C-mediated cascade; FGFR4_Homo sapiens_R-HSA-5654228	0.00142585	1.48832	-1.85271	12.1408	5/46	PRKCG;PRKAR1B;PDE1C;ITPR1;ITPR3
Phospholipase C-mediated cascade: FGFR1_Homo sapiens_R-HSA-5654219	0.0015722	1.46437	-1.76163	11.3718	5/47	PRKCG;PRKAR1B;PDE1C;ITPR1;ITPR3
positive regulation of neutrophil chemotaxis (GO:0090023)	0.000998511	1.44344	-2.14804	14.8413	4/25	CXCL1;CXCL3;CXCL2;CXCL5
regulation of T cell proliferation (GO:0042129)	0.000975308	1.44344	-1.80101	12.4859	6/63	CD274;CEBPB;IL6;CLECL1;LILRB1;AIF1
negative regulation of sequestering of calcium ion (GO:0051283)	0.000998511	1.44344	-1.75575	12.1309	4/25	HTR2B;ITPR1;PLCG2;ITPR3
interleukin-6 receptor binding (GO:0005138)	0.000310326	1.41476	-3.55854	28.7455	3/8	PYCARD;IL6;IL6R
CXCR chemokine receptor binding (GO:0045236)	0.000267009	1.41476	-2.50464	20.6087	4/18	CXCL1;CXCL3;CXCL2;CXCL5
cytokine activity (GO:0005125)	0.000134985	1.41476	-1.23196	10.9772	11/156	IL6;TSLP;IL7;LIF;GDF1;CXCL1;CXCL3;GDF5;CXCL2;CXCL5;BMP5
T cell proliferation (GO:0042098)	0.00115498	1.401	-2.45067	16.5755	3/12	TNFSF14;LILRB1;TNFRSF4
positive regulation of neutrophil migration (GO:1902624)	0.00116332	1.401	-1.9131	12.9258	4/26	CXCL1;CXCL3;CXCL2;CXCL5
Phospholipase C-mediated cascade; FGFR2_Homo sapiens_R-HSA-5654221	0.00189759	1.40041	-1.77361	11.1155	5/49	PRKCG;PRKAR1B;PDE1C;ITPR1;ITPR3
regulation of JAK-STAT cascade (GO:0046425)	0.00124629	1.37877	-1.57778	10.5515	6/66	SOCS3;IL6;PODNL1;SOCS1;CYP1B1;LRRC66
C-C chemokine binding (GO:0019957)	0.000459232	1.36948	-3.4056	26.1753	3/9	CCR1;ZFP36;CXCR4
positive regulation of intracellular signal transduction (GO:1902533)	0.0013187	1.36179	-1.52212	10.0933	19/480	RAMP3;TSLP;HTR2B;LIF;SECTM1;TNFRSF1B;DDX60;ADRA2A;TNFRSF1A;EREG;IL6;UBD;HMOX1;S100A4;TNFAIP8L3;S100A9;TNFRSF4;S100A8;BIRC3
positive regulation of granulocyte chemotaxis (GO:0071624)	0.00134627	1.36023	-1.92985	12.7571	4/27	CXCL1;CXCL3;CXCL2;CXCL5
CLEC7A (Dectin-1) signaling_Homo sapiens_R-HSA-5607764	0.00218443	1.3563	-1.9172	11.7456	7/99	PYCARD;NFKBIA;CLEC7A;ITPR1;PLCG2;ITPR3;RELB
cellular response to lipopolysaccharide (GO:0071222)	0.00143145	1.34089	-1.72415	11.2916	7/92	PYCARD;CD274;IL6;ZFP36;TNFAIP3;LILRB1;TNFRSF1B
regulation of vascular endothelial growth factor production (GO:0010574)	0.0015484	1.32841	-2.05465	13.2947	4/28	C3;IL6;CYP1B1;PTGS2
positive regulation of protein phosphorylation (GO:0001934)	0.00154544	1.32841	-1.8056	11.6867	17/413	RAMP3;RARRES2;LIF;GDF1;TNFRSF1B;GDF5;ADRA2A;TNFRSF1A;EREG;BMP5;C3;RPS6KA4;IL6;APLNR;TNFRSF4;IL6R;CD44
release of sequestered calcium ion into cytosol (GO:0051209)	0.0015484	1.32841	-1.70407	11.0262	4/28	HTR2B;ITPR1;PLCG2;ITPR3
RAGE receptor binding (GO:0050786)	0.000647235	1.31737	-2.98049	21.8852	3/10	S100A4;S100A9;S100A8
defense response to bacterium (GO:0042742)	0.00163769	1.31719	-1.56013	10.0074	12/242	PYCARD;GSDMD;CEBPB;IL6;RARRES2;RNASE3;S100A9;HAMP;IL6R;S100A8;TLR3;HLA-E
regulation of vasculature development (GO:1901342)	0.00177071	1.30287	-2.09967	13.3043	4/29	IL6;WARS;PLXND1;HMOX1
negative regulation of hormone secretion (GO:0046888)	0.00186014	1.30023	-2.33417	14.6751	3/14	RAB11FIP1;LIF;ADRA2A
leukocyte differentiation (GO:0002521)	0.00186014	1.30023	-1.9372	12.1794	3/14	BATF3;LILRB1;RELB
cellular response to cadmium ion (GO:0071276)	0.00201421	1.28947	-1.89404	11.7573	4/30	MT1DP;MT1M;MT1G;FOS
regulation of neutrophil chemotaxis (GO:0090022)	0.00201421	1.28947	-1.73374	10.7622	4/30	CXCL1;CXCL3;CXCL2;CXCL5
negative regulation of lymphocyte proliferation (GO:0050672)	0.00201421	1.28947	-1.68813	10.4791	4/30	CD274;CEBPB;LILRB1;MNDA
Arachidonic acid metabolism_Homo sapiens_R-HSA-2142753	0.00269217	1.28193	-1.7221	10.1904	5/53	ALOX5;ALOX5AP;CYP1B1;PTGS2;PTGES
myeloid dendritic cell activation (GO:0001773)	0.00229408	1.25	-1.70347	10.3527	3/15	PYCARD;BATF3;UBD
interleukin-6-mediated signaling pathway (GO:0070102)	0.00229408	1.25	-1.69453	10.2984	3/15	SOCS3;IL6;IL6R
TNFR2 Signaling Pathway_Homo sapiens_h_tnfr2Pathway	0.00115498	1.2497	-1.52113	10.2884	3/12	NFKBIA;TNFAIP3;TNFRSF1B
IL 6 signaling pathway_Homo sapiens_h_il6Pathway	0.00148136	1.2497	-1.55208	10.1115	3/13	CEBPB;IL6;IL6R
lipoxygenase pathway (GO:0019372)	0.00278577	1.18738	-2.27118	13.3619	3/16	ALOX5;ALOX5AP;PTGS2
positive regulation of membrane protein ectodomain proteolysis (GO:0051044)	0.00278577	1.18738	-2.054	12.0841	3/16	TNFRSF1B;GPLD1;ADRA2A
dendritic cell chemotaxis (GO:0002407)	0.00333758	1.11936	-2.27028	12.9463	3/17	CCR1;GPR183;CXCR4
regulation of interferon-beta production (GO:0032648)	0.00358415	1.09354	-1.97001	11.0936	4/35	PYCARD;IRF1;TLR3;RELB
positive regulation of STAT cascade (GO:1904894)	0.00537471	0.988357	-2.63002	13.7446	3/20	IL6;TSLP;CYP1B1
positive regulation of immunoglobulin production (GO:0002639)	0.00537471	0.988357	-2.2374	11.6928	3/20	IL6;TNFRSF4;HLA-E
cellular response to zinc ion (GO:0071294)	0.00537471	0.988357	-2.00529	10.4798	3/20	MT1DP;MT1M;MT1G
cellular response to interleukin-7 (GO:0098761)	0.00537471	0.988357	-1.91518	10.0088	3/20	SOCS1;TSLP;IL7
regulation of epidermal cell differentiation (GO:0045604)	0.00618712	0.951251	-1.98257	10.0819	3/21	SULT2B1;ZFP36;RUNX1
regulation of bone resorption (GO:0045124)	0.00802131	0.919747	-2.38475	11.508	3/23	IL6;UBASH3B;TNFAIP3
positive regulation of B cell proliferation (GO:0030890)	0.0183037	0.746008	-2.68501	10.7418	3/31	IL7;GPR183;TNFRSF4
chemokine binding (GO:0019956)	0.00395169	0.677772	-2.16162	11.9616	3/18	CCR1;ZFP36;CXCR4
cytokine receptor binding (GO:0005126)	0.00374974	0.677772	-1.88393	10.5238	8/138	PYCARD;IL6;TSLP;LIF;GDF1;GDF5;IL6R;BMP5

## Sheet: Ct.only_Down
Supplementary Table 4B. Enrichr singinificantly enriched GO terms and pathways for CT-SPECIFIC DOWNREGULATED DEGS
Term	P.value	LogTransformed_Adjusted.P.value	Z.score	Combined.Score	Overlap	Genes
Cell Cycle_Homo sapiens_R-HSA-1640170	3.66278e-16	12.6566	-2.4611	87.4752	40/566	TOP2A;CDKN1B;PRIM1;HIST1H2BK;NCAPG;CCP110;MCM10;LIN9;CENPA;CDC20;CCNB2;TUBA1A;EXO1;NUF2;NEK2;BUB1;GTSE1;TMPO;CENPW;UBE2C;H2AFZ;RMI1;MND1;KIF23;VRK1;CDC6;ZWINT;NDC80;CENPF;RAD51;TFDP1;CCNE2;CENPH;ESPL1;CENPL;CDK1;BIRC5;TUBGCP3;DNA2;MAD2L1
Cell Cycle, Mitotic_Homo sapiens_R-HSA-69278	3.71977e-15	11.9509	-2.46801	82	35/462	TOP2A;CDKN1B;PRIM1;HIST1H2BK;NCAPG;CCP110;MCM10;LIN9;CENPA;CDC20;CCNB2;TUBA1A;NUF2;NEK2;BUB1;GTSE1;TMPO;UBE2C;H2AFZ;KIF23;VRK1;CDC6;ZWINT;NDC80;CENPF;TFDP1;CCNE2;CENPH;ESPL1;CENPL;CDK1;BIRC5;TUBGCP3;DNA2;MAD2L1
M Phase_Homo sapiens_R-HSA-68886	8.0939e-10	6.91431	-2.42301	50.7251	21/268	UBE2C;H2AFZ;HIST1H2BK;NCAPG;KIF23;VRK1;CENPA;ZWINT;NDC80;CDC20;CCNB2;CENPF;CENPH;ESPL1;NUF2;CENPL;CDK1;BIRC5;BUB1;MAD2L1;TMPO
Mitotic Prometaphase_Homo sapiens_R-HSA-68877	7.84587e-10	6.91431	-2.03238	42.6107	14/107	NCAPG;CENPA;ZWINT;NDC80;CDC20;CCNB2;CENPF;CENPH;NUF2;CENPL;CDK1;BIRC5;BUB1;MAD2L1
Resolution of Sister Chromatid Cohesion_Homo sapiens_R-HSA-2500257	3.05082e-09	6.43496	-2.05577	40.3092	13/99	CENPA;ZWINT;NDC80;CDC20;CCNB2;CENPF;CENPH;NUF2;CENPL;CDK1;BIRC5;BUB1;MAD2L1
Mitotic Anaphase_Homo sapiens_R-HSA-68882	5.86441e-08	5.26398	-2.30551	38.3908	15/173	UBE2C;VRK1;CENPA;ZWINT;NDC80;CDC20;CENPF;CENPH;ESPL1;NUF2;CENPL;BIRC5;BUB1;MAD2L1;TMPO
Mitotic Metaphase and Anaphase_Homo sapiens_R-HSA-2555396	6.33174e-08	5.26398	-2.29931	38.1112	15/174	UBE2C;VRK1;CENPA;ZWINT;NDC80;CDC20;CENPF;CENPH;ESPL1;NUF2;CENPL;BIRC5;BUB1;MAD2L1;TMPO
Signaling by Rho GTPases_Homo sapiens_R-HSA-194315	1.94962e-07	4.83354	-2.14873	33.1989	21/367	ARHGAP11A;CDKN1B;H2AFZ;GDI2;HIST1H2BK;KIF14;IQGAP3;CENPA;ZWINT;NDC80;CDC20;CENPF;DEPDC7;CENPH;PRC1;NUF2;CENPL;BIRC5;ARHGEF7;BUB1;MAD2L1
RHO GTPase Effectors_Homo sapiens_R-HSA-195258	3.52972e-07	4.62691	-2.20058	32.6938	17/255	CDKN1B;H2AFZ;HIST1H2BK;KIF14;IQGAP3;CENPA;ZWINT;NDC80;CDC20;CENPF;CENPH;PRC1;NUF2;CENPL;BIRC5;BUB1;MAD2L1
kinetochore organization (GO:0051383)	1.73628e-08	4.59129	-2.56928	45.9103	6/13	CENPF;CENPW;CENPH;NUF2;CENPA;NDC80
Cell Cycle Checkpoints_Homo sapiens_R-HSA-69620	7.06651e-07	4.3712	-2.28972	32.4287	14/182	CDKN1B;UBE2C;RMI1;HIST1H2BK;MCM10;CDC6;CDC20;CCNB2;CCNE2;EXO1;CDK1;DNA2;GTSE1;MAD2L1
Separation of Sister Chromatids_Homo sapiens_R-HSA-2467813	1.09772e-06	4.2213	-2.23417	30.6579	13/162	UBE2C;CENPA;ZWINT;NDC80;CDC20;CENPF;CENPH;ESPL1;NUF2;CENPL;BIRC5;BUB1;MAD2L1
RHO GTPases Activate Formins_Homo sapiens_R-HSA-5663220	1.21653e-06	4.21446	-1.93625	26.3708	11/114	CDC20;CENPF;CENPH;NUF2;CENPL;BIRC5;BUB1;CENPA;ZWINT;NDC80;MAD2L1
G0 and Early G1_Homo sapiens_R-HSA-1538133	1.5388e-06	4.14716	-1.83998	24.6272	6/25	TOP2A;TFDP1;CCNE2;CDK1;LIN9;CDC6
Cell Cycle_Homo sapiens_WP179	4.36554e-07	4.07666	-1.89389	27.7348	11/103	CDC20;CCNB2;CDKN1B;TFDP1;CCNE2;ESPL1;CDK1;MCM10;CDC6;BUB1;MAD2L1
Retinoblastoma (RB) in Cancer_Homo sapiens_WP2446	8.53974e-06	3.08628	-1.9251	22.4674	9/90	TOP2A;CCNB2;CDKN1B;TFDP1;CCNE2;H2AFZ;PRIM1;HMGB2;CDK1
mitotic nuclear division (GO:0140014)	1.84939e-06	2.86492	-2.23107	29.4516	9/75	SPAG5;ESPL1;UBE2C;NUSAP1;BIRC5;TUBGCP3;KIF11;ZWINT;NDC80
Chromosome Maintenance_Homo sapiens_R-HSA-73886	4.60224e-05	2.70356	-1.96137	19.587	8/86	CENPW;CENPH;H2AFZ;PRIM1;HIST1H2BK;CENPL;DNA2;CENPA
mitotic sister chromatid segregation (GO:0000070)	4.35702e-06	2.66885	-1.36933	16.9026	9/83	SPAG5;ESPL1;PRC1;KIF14;NUSAP1;NCAPG;KIF23;ZWINT;NDC80
sister chromatid segregation (GO:0000819)	8.69655e-06	2.49363	-2.04359	23.8131	6/33	TOP2A;SPAG5;ESPL1;NUSAP1;ZWINT;NDC80
Cell cycle_Homo sapiens_hsa04110	1.84767e-05	2.46386	-1.7332	18.8901	10/124	CDC20;CCNB2;CDKN1B;TFDP1;CCNE2;ESPL1;CDK1;CDC6;BUB1;MAD2L1
Gastric Cancer Network 1_Homo sapiens_WP2361	6.594e-05	2.37467	-1.88591	18.1552	5/29	TOP2A;CENPF;UBE2C;LIN9;E2F7
Deposition of new CENPA-containing nucleosomes at the centromere_Homo sapiens_R-HSA-606279	0.000125777	2.32492	-2.00136	17.9742	6/52	CENPW;CENPH;H2AFZ;HIST1H2BK;CENPL;CENPA
Nucleosome assembly_Homo sapiens_R-HSA-774815	0.000125777	2.32492	-1.99485	17.9158	6/52	CENPW;CENPH;H2AFZ;HIST1H2BK;CENPL;CENPA
Mitotic G1-G1/S phases_Homo sapiens_R-HSA-453279	0.000221662	2.10516	-1.99903	16.8206	9/136	TOP2A;CDKN1B;TFDP1;CCNE2;PRIM1;CDK1;MCM10;LIN9;CDC6
DNA replication-independent nucleosome assembly (GO:0006336)	2.75871e-05	2.08918	-1.46485	15.3783	6/40	CENPW;CENPH;CENPL;CENPA;ASF1A;ASF1B
DNA Damage/Telomere Stress Induced Senescence_Homo sapiens_R-HSA-2559586	0.00025491	2.06929	-1.84596	15.2746	6/59	CDKN1B;CCNE2;H2AFZ;HIST1H2BK;ASF1A;HIST1H1B
positive regulation of cell cycle process (GO:0090068)	3.73535e-05	2.03673	-1.25205	12.7647	9/108	PCID2;SPAG5;KIF14;NUSAP1;KIF23;CDC6;E2F7;NDC80;MAD2L1
G2/M Checkpoints_Homo sapiens_R-HSA-69481	0.000457699	1.83858	-2.19155	16.8515	9/150	CCNB2;EXO1;RMI1;HIST1H2BK;CDK1;MCM10;DNA2;CDC6;GTSE1
APC-Cdc20 mediated degradation of Nek2A_Homo sapiens_R-HSA-179409	0.000495646	1.83576	-1.72004	13.0889	4/25	CDC20;UBE2C;NEK2;MAD2L1
microtubule binding (GO:0008017)	4.40179e-05	1.8123	-1.07797	10.8131	12/196	DNM3;SPAG5;KIF14;NUSAP1;KRIT1;RPS3;DCX;BIRC5;TUBGCP3;KIF23;KIF11;FAM83D
Resolution of D-loop Structures through Synthesis-Dependent Strand Annealing (SDSA)_Homo sapiens_R-HSA-5693554	0.000578872	1.80024	-1.7124	12.765	4/26	RAD51;EXO1;RMI1;DNA2
TP53 Regulates Transcription of Cell Cycle Genes_Homo sapiens_R-HSA-6791312	0.000752962	1.70536	-1.71641	12.3436	5/48	CDKN1B;TFDP1;CCNE2;CDK1;E2F7
establishment of mitotic spindle localization (GO:0040001)	0.000163063	1.57876	-2.27131	19.8089	4/19	ESPL1;NUSAP1;CENPA;NDC80
positive regulation of mitotic cell cycle spindle assembly checkpoint (GO:0090267)	0.000178711	1.57876	-1.98974	17.1709	3/8	PCID2;NDC80;MAD2L1
mitotic spindle organization (GO:0007052)	0.00013496	1.57876	-1.38715	12.3602	7/75	PRC1;NUF2;BIRC5;TUBGCP3;KIF23;KIF11;NDC80
mitotic cell cycle phase transition (GO:0044772)	0.000144676	1.57876	-1.16584	10.3072	12/222	CCNB2;CDKN1B;TUBA1A;CCNE2;UBE2C;PRIM1;CDK1;CCP110;NEK2;MCM10;CDC6;CDKN3
centromere complex assembly (GO:0034508)	0.000219353	1.56895	-1.69858	14.3102	5/37	CENPF;CENPW;CENPH;CENPL;CENPA
chromosome organization (GO:0051276)	0.000210525	1.56895	-1.60313	13.572	6/57	TOP2A;COPS6;CENPW;CENPH;NUF2;NDC80
positive regulation of spindle checkpoint (GO:0090232)	0.000265081	1.55366	-3.6137	29.7605	3/9	PCID2;NDC80;MAD2L1
kinetochore assembly (GO:0051382)	0.000265081	1.55366	-2.79658	23.0312	3/9	CENPF;CENPW;CENPA
regulation of cell cycle G2/M phase transition (GO:1902749)	0.000295357	1.53666	-1.29594	10.5325	7/85	CENPF;TUBA1A;KIF14;CDK1;CCP110;NEK2;GTSE1
DNA metabolic process (GO:0006259)	0.000320491	1.52922	-1.34959	10.8584	14/315	TOP2A;RMI1;PRIM1;HMGB2;MCM10;CDC6;RAD51;EXO1;UBE2T;RPS3;CDK1;RAD54L;DNA2;ASF1A
G2/M Transition_Homo sapiens_R-HSA-69275	0.0012667	1.5224	-1.99139	13.2852	9/173	CCNB2;CENPF;TUBA1A;CDK1;CCP110;NEK2;TUBGCP3;LIN9;GTSE1
Resolution of D-loop Structures through Holliday Junction Intermediates_Homo sapiens_R-HSA-5693568	0.00129711	1.5224	-1.71394	11.3936	4/32	RAD51;EXO1;RMI1;DNA2
Mitotic G2-G2/M phases_Homo sapiens_R-HSA-453274	0.00137213	1.51883	-1.98374	13.0756	9/175	CCNB2;CENPF;TUBA1A;CDK1;CCP110;NEK2;TUBGCP3;LIN9;GTSE1
Resolution of D-Loop Structures_Homo sapiens_R-HSA-5693537	0.00145872	1.51883	-1.71652	11.2092	4/33	RAD51;EXO1;RMI1;DNA2
E2F mediated regulation of DNA replication_Homo sapiens_R-HSA-113510	0.00145872	1.51883	-1.69624	11.0768	4/33	TFDP1;PRIM1;CDK1;CDC6
G1/S Transition_Homo sapiens_R-HSA-69206	0.00153737	1.51221	-1.89498	12.2751	7/112	CDKN1B;TFDP1;CCNE2;PRIM1;CDK1;MCM10;CDC6
Regulation of TP53 Activity_Homo sapiens_R-HSA-5633007	0.00208121	1.44634	-1.75381	10.8294	8/151	DYRK2;EXO1;RMI1;AKT3;CDK1;TAF6;DNA2;TAF5
Transcriptional Regulation by TP53_Homo sapiens_R-HSA-3700989	0.00249157	1.41499	-1.98838	11.92	13/348	CDKN1B;DYRK2;RMI1;TFDP1;CCNE2;EXO1;AKT3;CDK1;BIRC5;TAF6;DNA2;TAF5;E2F7
regulation of cell cycle (GO:0051726)	0.000451734	1.40648	-1.30201	10.0286	11/216	CCNB2;CENPF;AFAP1L2;CDKN1B;CDK1;CKS2;BIRC5;TAF6;LIN9;DTL;LRP6
strand displacement (GO:0000732)	0.000671555	1.40177	-2.56294	18.7246	4/27	RAD51;EXO1;RMI1;DNA2
establishment of spindle localization (GO:0051293)	0.000509174	1.40177	-2.33914	17.737	3/11	SPAG5;ESPL1;NUSAP1
regulation of mitotic centrosome separation (GO:0046602)	0.000671355	1.40177	-2.36829	17.3032	3/12	NEK2;KIF11;CEP85
regulation of mitotic cell cycle phase transition (GO:1901990)	0.00051267	1.40177	-1.89428	14.3508	10/185	CDC20;CENPF;TUBA1A;UBE2C;KIF14;CDK1;CCP110;NEK2;CDC6;MAD2L1
L-serine metabolic process (GO:0006563)	0.000671355	1.40177	-1.69639	12.3942	3/12	SHMT2;PSPH;SERINC5
microtubule cytoskeleton organization involved in mitosis (GO:1902850)	0.00055735	1.40177	-1.63646	12.2609	5/45	ESPL1;NUF2;NUSAP1;KIF11;NDC80
regulation of nervous system development (GO:0051960)	0.000578872	1.40177	-1.58006	11.7785	4/26	KIF14;HMGB2;DLL1;HES5
fat-soluble vitamin metabolic process (GO:0006775)	0.000671555	1.40177	-1.46595	10.7101	4/27	VKORC1L1;CYP3A4;RPE65;RLBP1
Cellular Senescence_Homo sapiens_R-HSA-2559583	0.00309463	1.35149	-1.90958	11.0337	8/161	CDKN1B;TFDP1;CCNE2;UBE2C;H2AFZ;HIST1H2BK;ASF1A;HIST1H1B
establishment of chromosome localization (GO:0051303)	0.00108626	1.26216	-2.2981	15.6845	3/14	CENPF;FAM83D;NDC80
regulation of cytokinesis (GO:0032465)	0.00114522	1.26216	-2.19597	14.8715	6/78	PRC1;KIF14;CCP110;KIF23;CDC6;E2F7
CENP-A containing nucleosome assembly (GO:0034080)	0.00114845	1.26216	-2.08711	14.1284	4/31	CENPW;CENPH;CENPL;CENPA
CENP-A containing chromatin organization (GO:0061641)	0.00114845	1.26216	-2.06301	13.9652	4/31	CENPW;CENPH;CENPL;CENPA
regulation of chromosome segregation (GO:0051983)	0.00101214	1.26216	-1.70355	11.7472	4/30	SPAG5;NEK2;CDC6;BUB1
Gastric Cancer Network 2_Homo sapiens_WP2363	0.00114845	1.25865	-2.12425	14.3798	4/31	TOP2A;UBE2C;UBE2T;COL9A1
regulation of mitotic cell cycle spindle assembly checkpoint (GO:0090266)	0.00134278	1.20806	-2.76424	18.28	3/15	PCID2;NDC80;MAD2L1
chromatin remodeling at centromere (GO:0031055)	0.00145872	1.19219	-2.25871	14.7498	4/33	CENPW;CENPH;CENPL;CENPA
DNA repair (GO:0006281)	0.00151438	1.19219	-1.66883	10.8353	12/289	NEIL3;RAD51;EXO1;RMI1;UBE2T;RPS3;HMGB2;CDK1;RAD54L;MND1;DNA2;ASF1A
DNA recombination (GO:0006310)	0.0015233	1.19219	-1.58362	10.2727	5/56	RAD51;EXO1;RMI1;RAD54L;DNA2
regulation of mitotic metaphase/anaphase transition (GO:0030071)	0.00163434	1.17387	-2.33163	14.961	3/16	ESPL1;UBE2C;CDC6
regulation of cyclin-dependent protein kinase activity (GO:1904029)	0.00202694	1.11609	-1.69485	10.5102	4/36	CDKN1B;CCNE2;CDC6;CDKN3
G1 to S cell cycle control_Mus musculus_WP413	0.00207434	1.11559	-1.90684	11.7807	5/60	CDKN1B;TFDP1;CCNE2;PRIM1;CDK1
miRNA regulation of DNA Damage Response_Mus musculus_WP2087	0.00275826	1.11559	-1.83049	10.7874	5/64	CCNB2;RAD51;CDKN1B;CCNE2;CDK1
DNA Damage Response_Homo sapiens_WP707	0.00359212	1.11559	-1.84074	10.3615	5/68	CCNB2;RAD51;CDKN1B;CCNE2;CDK1
G1 to S cell cycle control_Homo sapiens_WP45	0.00359212	1.11559	-1.80987	10.1878	5/68	CDKN1B;TFDP1;CCNE2;PRIM1;CDK1
nucleosome assembly (GO:0006334)	0.0022322	1.11296	-2.02555	12.3655	5/61	HIST1H2BK;HMGB2;CENPA;ASF1A;ASF1B
histone exchange (GO:0043486)	0.00224604	1.11296	-1.9288	11.7629	4/37	CENPW;CENPH;CENPL;CENPA
regulation of ubiquitin protein ligase activity (GO:1904666)	0.00224604	1.11296	-1.66553	10.1574	4/37	CDC20;UBE2C;CDK1;MAD2L1
DNA biosynthetic process (GO:0071897)	0.00300027	1.035	-1.92399	11.1766	4/40	RAD51;EXO1;RMI1;DNA2
positive regulation of mitotic cell cycle phase transition (GO:1901992)	0.0032858	1.01324	-1.77362	10.1418	4/41	ESPL1;UBE2C;CDK1;DTL

## Sheet: PAN.only_UP
Supplementary Table 4C. Enrichr singinificantly enriched GO terms and pathways for PAN-SPECIFIC UPREGULATED DEGS
Term	P.value	LogTransformed_Adjusted.P.value	Z.score	Combined.Score	Overlap	Genes
Platelet activation, signaling and aggregation_Homo sapiens_R-HSA-76002	8.33272e-05	1.50518	-2.16057	20.2937	9/253	ABHD12;TRPC6;VWF;TBXA2R;AKT2;IL3RA;PECAM1;GNG11;SOD1

## Sheet: PAN.only_DOWN
Supplementary Table 4D. Enrichr singinificantly enriched GO terms and pathways for PAN-SPECIFIC DOWNREGULATED DEGS
Term	P.value	LogTransformed_Adjusted.P.value	Z.score	Combined.Score	Overlap	Genes
Glial Cell Differentiation_Homo sapiens_WP2276	2.52564e-05	2.45775	-1.24722	13.2036	3/7	MAG;PLP1;MBP

## Sheet: IT.only_UP
Supplementary Table 4E. Enrichr singinificantly enriched GO terms and pathways for IT-SPECIFIC UPREGULATED DEGS
Term	P.value	LogTransformed_Adjusted.P.value	Z.score	Combined.Score	Overlap	Genes
negative regulation of smooth muscle cell migration (GO:0014912)	6.15923e-06	2.54772	-1.57663	18.9157	3/15	IGFBP5;SERPINE1;TPM1
Class B/2 (Secretin family receptors)_Homo sapiens_R-HSA-373080	5.31162e-05	2.35049	-2.21212	21.7739	4/84	FZD1;PTCH2;WNT16;PTHLH
frizzled binding (GO:0005109)	0.000109757	2.01508	-1.6049	14.6322	3/38	FZD1;PTCH2;WNT16
Basal cell carcinoma_Homo sapiens_hsa05217	0.000331491	1.92634	-1.91628	15.353	3/55	FZD1;PTCH2;WNT16
Hippo signaling pathway_Homo sapiens_hsa04390	0.000533822	1.92634	-1.71242	12.9039	4/153	FZD1;SERPINE1;WNT16;BMP6
p53 signaling pathway_Homo sapiens_hsa04115	0.00064628	1.92634	-1.70274	12.5054	3/69	GADD45A;SESN1;SERPINE1
Endochondral Ossification_Mus musculus_WP1270	0.00040795	1.854	-1.95259	15.2387	3/59	MGP;PTHLH;BMP6
Endochondral Ossification_Homo sapiens_WP474	0.00051836	1.854	-1.92035	14.5271	3/64	MGP;PTHLH;BMP6
p53 signaling_Mus musculus_WP2902	0.00051836	1.854	-1.83701	13.8967	3/64	GADD45A;SESN1;SERPINE1
Adipogenesis genes_Mus musculus_WP447	0.00380589	1.19115	-1.81438	10.1083	3/128	FZD1;GADD45A;SERPINE1
replicative senescence (GO:0090399)	0.000382066	1.15756	-2.32955	18.3334	2/12	SERPINE1;WNT16
copper ion transport (GO:0006825)	0.000604984	1.15756	-2.3576	17.4705	2/15	COX17;STEAP1
positive regulation of heart rate (GO:0010460)	0.000604984	1.15756	-1.63203	12.0938	2/15	EDN3;TPM1
regulation of smooth muscle cell migration (GO:0014910)	0.000979113	1.04538	-2.21567	15.352	2/19	IGFBP5;SERPINE1

## Sheet: LE.only_UP
Supplementary Table 4F. Enrichr singinificantly enriched GO terms and pathways for LE-SPECIFIC UPREGULATED DEGS
Term	P.value	LogTransformed_Adjusted.P.value	Z.score	Combined.Score	Overlap	Genes
protein kinase C activity (GO:0004697)	0.00494011	1.44103	-2.9274	15.5456	1/11	PRKCE
potassium ion binding (GO:0030955)	0.00583598	1.44103	-2.8538	14.6791	1/13	SLC24A2
calcium:cation antiporter activity (GO:0015368)	0.00583598	1.44103	-2.7357	14.0717	1/13	SLC24A2
alkali metal ion binding (GO:0031420)	0.00762556	1.44103	-2.77176	13.5158	1/17	SLC24A2
potassium ion antiporter activity (GO:0022821)	0.00762556	1.44103	-2.34575	11.4385	1/17	SLC24A2
cation channel activity (GO:0005261)	0.00186736	1.44103	-1.66909	10.4873	2/147	SLC24A2;SCN1A
sodium ion binding (GO:0031402)	0.00583598	1.44103	-1.98683	10.2197	1/13	SLC24A2
RNA polymerase II transcription factor activity, sequence-specific transcription regulatory region DNA binding (GO:0001133)	0.00896587	1.43338	-2.34207	11.0413	1/20	NR1D2
positive regulation of fibroblast migration (GO:0010763)	0.00314622	1.25968	-3.11145	17.9268	1/7	PRKCE
long term synaptic depression (GO:0060292)	0.00314622	1.25968	-2.87741	16.5783	1/7	SLC24A2
negative regulation of cell size (GO:0045792)	0.00314622	1.25968	-2.85266	16.4358	1/7	DEPTOR
regulation of skeletal muscle cell differentiation (GO:2001014)	0.00449191	1.25968	-2.99396	16.1838	1/10	NR1D2
detection of mechanical stimulus involved in sensory perception (GO:0050974)	0.00449191	1.25968	-2.69925	14.5907	1/10	SCN1A
regulation of skeletal muscle tissue development (GO:0048641)	0.00583598	1.25968	-2.71626	13.9716	1/13	NR1D2
negative regulation of sodium ion transmembrane transport (GO:1902306)	0.00494011	1.25968	-2.4865	13.2042	1/11	PRKCE
negative regulation of sodium ion transmembrane transporter activity (GO:2000650)	0.00494011	1.25968	-2.416	12.8299	1/11	PRKCE
positive regulation of response to wounding (GO:1903036)	0.00717843	1.25968	-2.57675	12.7206	1/16	PRKCE
positive regulation of cellular carbohydrate metabolic process (GO:0010676)	0.00628364	1.25968	-2.47044	12.5246	1/14	PRKCE
toll-like receptor 4 signaling pathway (GO:0034142)	0.00717843	1.25968	-2.40957	11.8952	1/16	PRKCE
regulation of energy homeostasis (GO:2000505)	0.00762556	1.25968	-2.39727	11.6897	1/17	NR1D2
lipopolysaccharide-mediated signaling pathway (GO:0031663)	0.00762556	1.25968	-2.29855	11.2083	1/17	PRKCE
regulation of fibroblast migration (GO:0010762)	0.00673113	1.25968	-2.20378	11.0211	1/15	PRKCE
cardiac muscle cell contraction (GO:0086003)	0.00807251	1.25968	-2.26936	10.9367	1/18	SCN1A
regulation of cell size (GO:0008361)	0.0107504	1.24973	-2.32791	10.552	1/24	DEPTOR
Sodium/Calcium exchangers_Homo sapiens_R-HSA-425561	0.00494011	1.05853	-2.02964	10.7781	1/11	SLC24A2

## Sheet: LE.only_DOWN
Supplementary Table 4G. Enrichr singinificantly enriched GO terms and pathways for LE-SPECIFIC DOWNREGULATED DEGS
Term	P.value	LogTransformed_Adjusted.P.value	Z.score	Combined.Score	Overlap	Genes
Staphylococcus aureus infection_Homo sapiens_hsa05150	3.12e-06	3.40148	-1.83006	23.1986	5/56	C1QB;C1QA;HLA-DRB5;CFH;ITGB2
Complement and coagulation cascades_Homo sapiens_hsa04610	0.00029782	1.89936	-1.75892	14.2807	4/79	C1QB;C1QA;CFH;ITGB2
Pertussis_Homo sapiens_hsa05133	0.0002439	1.89936	-1.70506	14.184	4/75	C1QB;C1QA;ITGB2;RHOA
Influenza A_Homo sapiens_hsa05164	0.00072551	1.63761	-1.89163	13.6739	5/175	DNAJB1;HLA-DRB5;DDX39B;TNFSF10;ACTB
Pathogenic Escherichia coli infection_Homo sapiens_hsa05130	0.00144266	1.51518	-1.65553	10.8293	3/55	HCLS1;ACTB;RHOA
Leukocyte transendothelial migration_Homo sapiens_hsa04670	0.00135006	1.51518	-1.62363	10.7283	4/118	ITGB2;ACTB;RHOA;CD99
Viral myocarditis_Homo sapiens_hsa05416	0.00176701	1.49405	-1.68461	10.6778	3/59	HLA-DRB5;ITGB2;ACTB
Spinal Cord Injury_Homo sapiens_WP2431	0.00139276	1.38283	-1.98061	13.0254	4/119	C1QB;NTN1;TP53;RHOA
Pathogenic Escherichia coli infection_Homo sapiens_WP2272	0.00144266	1.38283	-1.8788	12.2897	3/55	HCLS1;ACTB;RHOA
Complement and Coagulation Cascades_Mus musculus_WP449	0.00144266	1.38283	-1.84267	12.0534	3/55	C1QB;C1QA;CFH
TGF-beta Signaling Pathway_Homo sapiens_WP366	0.00203686	1.38283	-1.87958	11.6465	4/132	UBE2I;FOSB;TP53;RHOA
Complement and Coagulation Cascades_Homo sapiens_WP558	0.00176701	1.38283	-1.80406	11.435	3/59	C1QB;C1QA;CFH
Complement Activation, Classical Pathway_Mus musculus_WP200	0.00142842	1.38283	-1.68771	11.0565	2/14	C1QB;C1QA
XPodNet - protein-protein interactions in the podocyte expanded by STRING_Mus musculus_WP2309	0.00531874	1.15879	-2.01364	10.5445	9/808	APH1A;UBE2I;CFH;FCGRT;HCLS1;TAX1BP3;TP53;ACTB;RHOA
