# Supplementary material for: An Inflammatory Landscape for Preoperative Neurologic Deficits in Glioblastoma
Source: Front Genet. 2019 Jun 4;10:488. doi: 10.3389/fgene.2019.00488 (PMC6559211; doi:10.3389/fgene.2019.00488)
Supplement: Supplementary file 5 [file Table_5.xlsx]

## Sheet: Sheet0
Supplementary Table5. IPA upstream regulator analysis for CT DEGs.
Upstream Regulator	Expr Fold Change	Molecule Type	Predicted Activation State	Activation z-score	p-value of overlap	Target molecules in dataset	Mechanistic Network
IL1B		cytokine	Activated	4,165	2,45E-06	A4GALT,BDKRB1,CXCL1,CXCL3,CXCL5,CXCL8,CYP3A4,HMOX1,IL6,MMP7,MT2A,NAMPT,NFKBIZ,POSTN,SAA2,SOCS1,TFPI2,UBD	36 (16)
lipopolysaccharide		chemical drug	Activated	4,102	3,36E-05	ADRA2A,BDKRB1,CDK4,COL9A1,CXCL1,CXCL3,CXCL5,CXCL8,CYP3A4,ETV7,GLCCI1,HES5,HMOX1,IL6,MMP7,MT2A,NAMPT,NFKBIZ,RNASE2,SAA2,SECTM1,SOCS1,TDO2,TFPI2	38 (13)
TNF		cytokine	Activated	3,341	1,31E-04	A4GALT,B4GALNT1,BDKRB1,CARD16,CDK4,CHI3L2,CXCL1,CXCL3,CXCL5,CXCL8,FERMT1,HMOX1,IL6,MMP7,MSX2,MT2A,NAMPT,NFKBIZ,POSTN,RNASE2,SOCS1,TFPI2,UBD	43 (17)
IL1A		cytokine	Activated	3,246	6,54E-08	CXCL1,CXCL3,CXCL5,CXCL8,CYP3A4,HMOX1,IL6,MT2A,NFKBIZ,SAA2,TOX3	28 (16)
MYD88		other	Activated	2,763	1,33E-04	CXCL1,CXCL3,CXCL8,HMOX1,IL6,MMP7,NFKBIZ,SOCS1	32 (17)
TLR9		transmembrane receptor	Activated	2,751	5,61E-05	CD300E,CXCL3,CXCL8,HMOX1,IL6,NAMPT,NFKBIZ,SOCS1	29 (15)
IL1		group	Activated	2,714	7,33E-04	CXCL1,CXCL3,CXCL5,CXCL8,HMOX1,IL6,MMP7,SAA2	27 (17)
SPP1		cytokine	Activated	2,607	7,97E-05	CXCL1,CXCL3,CXCL5,CXCL8,HMOX1,IL6,MMP7	36 (19)
poly rI:rC-RNA		biologic drug	Activated	2,590	1,50E-02	CXCL1,CXCL3,CXCL8,IL6,NAMPT,SOCS1,TFPI2
Salmonella enterica serotype abortus equi lipopolysaccharide		chemical toxicant	Activated	2,588	5,18E-05	CXCL1,CXCL3,CXCL5,IL6,NFKBIZ,PHLDA2,TFPI2	35 (11)
cisplatin		chemical drug	Activated	2,576	1,53E-02	CXCL3,CXCL5,CXCL8,CYP3A4,ERBB3,GLS2,GSTM1,HMOX1,IL6
cytokine		group	Activated	2,573	2,54E-05	CXCL1,CXCL3,CXCL8,HMOX1,IL6,SAA2,SOCS1	35 (19)
TLR3		transmembrane receptor	Activated	2,550	6,83E-04	CD300E,CXCL3,CXCL8,HMOX1,IL6,NFKBIZ,SOCS1	25 (15)
phorbol myristate acetate		chemical drug	Activated	2,549	2,84E-02	ATP23,CDK4,CXCL3,CXCL8,GSTM1,IL6,MMP7,MT2A,SEC61G,SOCS1,TFPI2,TSFM
IL6	1,125	cytokine	Activated	2,539	2,61E-04	CXCL1,CXCL3,CXCL5,CXCL8,CYP3A4,HMOX1,IL6,MFAP4,MMP7,MYB,NAMPT,SAA2,SOCS1	30 (18)
F2		peptidase	Activated	2,525	7,81E-04	CXCL1,CXCL3,CXCL8,HMOX1,IL6,SPOCD1,TFPI2	25 (15)
OSM		cytokine	Activated	2,481	3,51E-07	CDSN,CHI3L2,CXCL1,CXCL3,CXCL5,CXCL8,ERBB3,HMOX1,IL6,MCM7,MT2A,NAMPT,RAP2A,SOCS1,TDO2	39 (16)
NUPR1		transcription regulator	Activated	2,449	6,74E-02	CDK4,CXCL3,CXCL5,CXCL8,FAM72C/FAM72D,GPR1
RELA		transcription regulator	Activated	2,449	9,17E-07	CXCL1,CXCL3,CXCL5,CXCL8,CYP3A4,HMOX1,IL6,LGR5,MYB,NAMPT,SAA2,TFPI2,UBD	38 (16)
FN1		enzyme	Activated	2,404	1,19E-03	CDK4,CXCL1,CXCL3,CXCL5,CXCL8,IL6	41 (19)
HRAS		enzyme	Activated	2,392	2,08E-03	ADRA2A,AMOTL2,CDK4,CXCL1,CXCL8,H2AFY2,HES5,HMOX1,IL6,POSTN	40 (19)
salmonella minnesota R595 lipopolysaccharides		chemical - endogenous non-mammalian	Activated	2,380	6,50E-05	CXCL1,CXCL3,CXCL5,CXCL8,IL6,NFKBIZ	42 (14)
P38 MAPK		group	Activated	2,372	1,89E-02	CXCL1,CXCL3,CXCL8,HMOX1,IL6,POSTN
NFkB (complex)		complex	Activated	2,361	2,86E-06	ADRA2A,CXCL1,CXCL3,CXCL5,CXCL8,CYP3A4,HES5,HMOX1,IL6,MSX2,NAMPT,NFKBIZ,SOCS1,TDO2,TFPI2	31 (16)
C5		cytokine	Activated	2,343	7,78E-05	CXCL1,CXCL3,CXCL8,CYP3A4,IL6,RNASE3	40 (18)
peptidoglycan		chemical - endogenous non-mammalian	Activated	2,342	4,21E-05	CXCL1,CXCL3,CXCL5,CXCL8,HMOX1,IL6	37 (17)
STAT3		transcription regulator	Activated	2,320	4,10E-04	CXCL3,CXCL8,HES5,HMOX1,IL6,MMP7,MYB,NAMPT,NFKBIZ,SOCS1,TFPI2	38 (15)
APP		other	Activated	2,289	6,48E-02	CDK4,CXCL1,CXCL3,CXCL5,CXCL8,HMOX1,IL6,NAMPT,SOCS1
IFNG		cytokine	Activated	2,269	1,85E-04	ADRA2A,CDK4,CHI3L2,CXCL1,CXCL3,CXCL5,CXCL8,CYP3A4,DCT,EMID1,ETV7,HMOX1,IL6,MYB,NAMPT,NFKBIZ,SOCS1,UBD,ZKSCAN1	34 (15)
trichostatin A		chemical drug	Activated	2,237	5,88E-02	CXCL3,CXCL8,CYP3A4,IL6,MMP7,SOCS1,TFPI2
OSCAR		other	Activated	2,236	1,29E-06	CXCL1,CXCL3,CXCL5,CXCL8,MMP7	34 (13)
ID3		transcription regulator	Activated	2,236	5,44E-04	CCNE2,CXCL1,CXCL8,HES5,IL6,MYB	39 (14)
5-O-mycolyl-beta-araf-(1->2)-5-O-mycolyl-alpha-araf-(1->1')-glycerol		chemical - endogenous non-mammalian	Activated	2,236	1,21E-04	CXCL1,CXCL3,CXCL8,NAMPT,NFKBIZ	34 (10)
Ni2+		chemical reagent	Activated	2,227	2,06E-07	CXCL1,CXCL3,CXCL5,CXCL8,IL6	38 (12)
Jnk		group	Activated	2,224	1,37E-03	CDK4,CXCL3,CXCL8,HMOX1,IL6,POSTN	45 (18)
IL17F		cytokine	Activated	2,220	1,50E-06	CXCL1,CXCL3,CXCL5,CXCL8,IL6	42 (17)
TICAM1		other	Activated	2,211	1,36E-03	CXCL3,CXCL8,IL6,NFKBIZ,SOCS1	26 (17)
TLR7		transmembrane receptor	Activated	2,209	1,63E-03	CXCL1,CXCL3,CXCL8,IL6,SOCS1	24 (14)
TRADD		other	Activated	2,200	4,69E-07	CXCL1,CXCL3,CXCL8,IL6,UBD	39 (17)
TLR2		transmembrane receptor	Activated	2,188	2,89E-03	CXCL3,CXCL8,HMOX1,IL6,SOCS1	40 (18)
hydrogen peroxide		chemical - endogenous mammalian	Activated	2,186	1,49E-01	CXCL3,CXCL8,GLS2,HMOX1,IL6
IL17A		cytokine	Activated	2,186	3,83E-04	CXCL1,CXCL3,CXCL5,CXCL8,IL6,MSX2,NFKBIZ	26 (14)
NDRG1		kinase	Activated	2,183	1,29E-06	CDK4,CXCL1,CXCL3,CXCL5,CXCL8	40 (16)
Pam3-Cys-Ser-Lys4		chemical reagent	Activated	2,181	7,50E-04	CXCL3,CXCL8,IL6,NAMPT,NFKBIZ	35 (15)
EGR1		transcription regulator	Activated	2,179	4,13E-03	CXCL3,CXCL8,HMOX1,MYB,SOCS1	42 (13)
EP300		transcription regulator	Activated	2,176	1,19E-02	CXCL3,CXCL8,GLCCI1,HMOX1,IL6,MMP7,SMOC1
zymosan		chemical - endogenous non-mammalian	Activated	2,172	4,15E-05	CXCL3,CXCL8,HMOX1,IL6,SOCS1	29 (15)
resiquimod		chemical drug	Activated	2,164	4,83E-04	CXCL1,CXCL3,CXCL8,IL6,NAMPT,NFKBIZ	36 (16)
ERK		group	Activated	2,158	2,55E-03	CDK4,CXCL1,CXCL8,HMOX1,IL6,NFKBIZ	42 (18)
HIF1A		transcription regulator	Activated	2,143	8,65E-02	CXCL3,CXCL8,HMOX1,IL6,MMP7
ANGPT2		growth factor	Activated	2,142	4,72E-03	HMOX1,IL6,MMP7,POSTN,RDH10	38 (15)
LDL		complex	Activated	2,138	1,28E-02	CXCL8,HMOX1,IL6,NAMPT,SOCS1
CSF3		cytokine	Activated	2,133	6,39E-06	CDK4,CXCL3,CXCL5,CXCL8,HMOX1,IL6,KLRC2,SOCS1	44 (20)
STAT1		transcription regulator	Activated	2,128	1,44E-02	CXCL3,CXCL8,IL6,SAA2,SOCS1,UBD
ABT-737		chemical drug	Activated	2,000	5,38E-06	CXCL3,CXCL5,CXCL8,IL6	38 (15)
IL17R		complex	Activated	2,000	2,79E-06	CXCL1,CXCL3,CXCL5,CXCL8	35 (13)
LGALS8		other	Activated	2,000	1,98E-07	CXCL1,CXCL3,CXCL8,IL6	35 (18)
NKX2-3		transcription regulator	Activated	2,000	3,53E-02	CXCL8,MMP7,POSTN,TFPI2
mycophenolic acid		chemical drug	Activated	2,000	1,38E-03	CXCL3,CXCL5,CXCL8,IL6	23 (10)
cigarette smoke		chemical toxicant		1,999	4,27E-02	CXCL3,CXCL8,HMOX1,IL6
TNFSF14		cytokine		1,998	2,71E-05	CXCL1,CXCL3,CXCL5,IL6	46 (17)
STAT5A		transcription regulator		1,987	1,14E-03	CDC7,CDK4,CXCL5,IL6,MMP7,SBSPON,SOCS1	31 (9)
MAPK7		kinase		1,987	1,69E-04	CXCL3,CXCL8,HMOX1,IL6	31 (18)
tributyrin		chemical drug		1,982	5,03E-04	CXCL3,CXCL5,CXCL8,IL6
Mapk		group		1,982	3,56E-04	CXCL1,CXCL8,HMOX1,IL6,MMP7	29 (16)
MET		kinase		1,982	3,71E-04	CXCL1,CXCL8,HMOX1,IL6,NFKBIZ	38 (16)
IL18		cytokine		1,981	1,53E-02	CXCL3,CXCL8,IL6,NFKBIZ
palmitic acid		chemical - endogenous mammalian		1,981	2,06E-02	CXCL3,CXCL8,HMOX1,IL6
Pkc(s)		group		1,980	3,58E-02	CXCL8,HMOX1,IL6,S100A1
KITLG		growth factor		1,977	2,07E-03	CXCL3,CXCL8,HMOX1,IL6,MYB,SOCS1	29 (14)
CAMP		other		1,974	2,36E-04	CXCL1,CXCL3,CXCL5,CXCL8,IL6	39 (19)
IL32		cytokine		1,973	3,04E-04	CXCL1,CXCL3,CXCL8,IL6	37 (19)
FOXO1		transcription regulator		1,972	9,84E-02	CXCL8,HMOX1,IL6,NAMPT,TDO2
IL36A		cytokine		1,972	3,52E-06	CXCL1,CXCL3,CXCL8,IL6	38 (17)
IL7		cytokine		1,969	9,07E-03	CXCL1,CXCL3,IL6,SOCS1	39 (18)
Ca2+		chemical - endogenous mammalian		1,968	6,29E-02	CDK4,CXCL8,IL6,MYB
TGIF1		transcription regulator		1,966	1,67E-06	CXCL1,CXCL3,CXCL8,IL6
PPRC1		transcription regulator		1,964	1,83E-04	CXCL8,IL6,NAMPT,NFKBIZ
C3		peptidase		1,960	5,33E-04	CXCL3,CXCL8,IL6,RNASE3	37 (18)
MAPK8		kinase		1,960	2,61E-03	CXCL8,GSTM1,HMOX1,IL6,MMP7	30 (13)
TBK1		kinase		1,960	1,32E-03	CXCL3,CXCL8,IL6,NFKBIZ	25 (14)
uric acid		chemical - endogenous mammalian		1,958	1,85E-03	CXCL3,CXCL8,HMOX1,IL6	27 (19)
EGFR		kinase		1,958	2,59E-02	CDK4,CXCL5,CXCL8,ERBB3,IL6,POSTN
prostaglandin E2		chemical - endogenous mammalian		1,957	1,96E-03	CD300E,CXCL1,CXCL3,CXCL5,CXCL8,HMOX1,IL6	27 (15)
ethanol		chemical - endogenous mammalian		1,956	3,00E-04	CXCL3,CXCL8,CYP3A4,DCT,HMOX1,IL6,MSX2,PHLDA2,TFPI2	32 (15)
thapsigargin		chemical toxicant		1,956	1,75E-02	CXCL3,CXCL8,HMOX1,IL6
Tlr		group		1,955	4,40E-03	CXCL3,CXCL8,IL6,SOCS1	24 (15)
CpG ODN 1668		chemical reagent		1,954	2,84E-04	CXCL3,CXCL8,IL6,SOCS1	24 (11)
HMGB1		transcription regulator		1,954	1,32E-03	CXCL3,CXCL5,CXCL8,IL6	39 (18)
Mek		group		1,952	9,59E-03	CXCL8,DCT,ERBB3,IL6,PHLDA2	26 (11)
IL6R		transmembrane receptor		1,949	7,10E-05	CXCL3,CXCL5,CXCL8,IL6,NAMPT	37 (16)
ozone		chemical toxicant		1,948	1,54E-05	CXCL3,CXCL8,HMOX1,IL6	39 (16)
E. coli lipopolysaccharide		chemical - endogenous non-mammalian		1,941	5,64E-04	CXCL1,CXCL3,CXCL8,IL6	26 (16)
TRAF6		enzyme		1,941	3,25E-04	CXCL1,CXCL5,CXCL8,IL6	37 (19)
E. coli B4 lipopolysaccharide		chemical toxicant		1,935	5,56E-03	CXCL3,CXCL8,HMOX1,IL6,METTL1,SOCS1	41 (20)
JUN		transcription regulator		1,933	1,81E-06	ALPP,CA3,CXCL1,CXCL3,CXCL5,CXCL8,HMOX1,IL6,LGR5,MMP7,MT2A,MYB,NFKBIZ	36 (13)
F2R		g-protein coupled receptor		1,931	2,85E-04	CXCL3,CXCL8,HMOX1,IL6,TFPI2	28 (14)
Fibrinogen		complex		1,930	5,38E-06	CXCL1,CXCL3,CXCL8,IL6	29 (16)
NAMPT	1,028	cytokine		1,924	1,54E-05	CXCL1,CXCL8,IL6,NAMPT	42 (17)
hemozoin		chemical - endogenous non-mammalian		1,923	2,06E-05	CXCL1,CXCL3,HMOX1,IL6	40 (16)
E. coli B5 lipopolysaccharide		chemical - endogenous non-mammalian		1,919	6,01E-02	CXCL3,CXCL8,HMOX1,IL6
camptothecin		chemical drug		1,915	7,65E-03	BDKRB1,CDK4,CXCL1,CXCL3,CXCL8,IL6,MYB,PHLDA2,SOCS1	39 (18)
GSK3B		kinase		1,901	5,36E-04	CCNE2,CXCL8,IL6,MYB,NFKBIZ	33 (16)
decitabine		chemical drug		1,875	7,53E-02	CXCL3,CYP3A4,IL6,MMP7,SOCS1,TFPI2
TLR4		transmembrane receptor		1,839	5,79E-03	CXCL3,CXCL8,HMOX1,IL6,METTL1,NFKBIZ,SOCS1	28 (16)
Tnf (family)		group		1,829	1,79E-05	CDK4,CXCL1,CXCL3,CXCL8,CYP3A4,IL6,MSX2	37 (18)
CEBPA		transcription regulator		1,826	4,01E-03	CDK4,CXCL8,CYP3A4,HMOX1,IL6,MSX2,MT2A,SECTM1	34 (7)
TREM1		transmembrane receptor		1,820	1,39E-04	CXCL1,CXCL3,CXCL5,CXCL8,IL6,PHLDA2,TFPI2	45 (17)
CSF2		cytokine		1,819	4,52E-03	CARD16,CXCL1,CXCL8,IL6,MYB,REC8,SOCS1,UBD	33 (15)
PI3K (family)		group		1,794	4,39E-04	CXCL1,CXCL8,HMOX1,IL6,RDH10	36 (20)
CCL5		cytokine		1,749	9,08E-04	CXCL3,CXCL8,IL6,NAMPT	36 (14)
CD40		transmembrane receptor		1,721	3,68E-02	A4GALT,CDK4,CXCL8,IL6
PTGS2		enzyme		1,715	3,65E-04	CXCL3,CXCL5,CXCL8,ERBB3,IL6,MMP7	39 (17)
ERK1/2		group		1,710	3,30E-04	CDK4,CXCL1,CXCL3,CXCL5,CXCL8,IL6,NAMPT,POSTN	43 (16)
CD28		transmembrane receptor		1,704	4,14E-03	CDK4,CXCL8,GLS2,IL6,NAMPT,SOCS1,TFPI2	42 (15)
tretinoin		chemical - endogenous mammalian		1,699	2,97E-02	CDK4,CXCL1,CXCL5,CXCL8,FERMT1,HMOX1,IL6,MMP7,MT2A,MYB,POSTN,RAP2A,REC8,RTKN2,SOCS1
IL1R1		transmembrane receptor		1,698	3,47E-04	CXCL1,CXCL3,CXCL8,IL6	25 (19)
CEBPB		transcription regulator		1,664	2,60E-03	CXCL3,CXCL5,CXCL8,CYP3A4,IL6,NFKBIZ,SAA2,ZKSCAN1	27 (12)
progesterone		chemical - endogenous mammalian		1,646	3,55E-05	ADRA2A,CA3,CXCL8,CYP3A4,IL6,LGR5,MMP7,MT2A,MYB,POSTN,SHD,SOCS1,TDO2	33 (13)
Vegf		group		1,633	2,36E-03	CCNE2,CXCL1,CXCL8,ERBB3,GRB14,HMOX1,IL6,NAMPT,PHLDA2	33 (17)
CD40LG		cytokine		1,587	8,18E-05	A4GALT,CXCL1,CXCL5,CXCL8,IL6,MT2A,NAMPT,RNASE3,SOCS1,UBD	45 (18)
IL15		cytokine		1,565	3,51E-02	CDK4,CXCL8,HMOX1,IL6,NHLH2,SOCS1
CCL11		cytokine		1,549	3,25E-04	CXCL3,CXCL5,CXCL8,IL6	38 (17)
lysophosphatidic acid		chemical - other		1,545	1,95E-04	CXCL1,CXCL3,CXCL8,IL6,SOCS1	37 (15)
EGF		growth factor		1,524	2,58E-02	CDK4,CXCL5,CXCL8,HMOX1,IL6,PHLDA2,TFPI2
IKBKB		kinase		1,509	3,27E-05	CCNE2,CXCL1,CXCL3,CXCL5,CXCL8,HMOX1,IL6,POSTN,SOCS1	41 (19)
TNFRSF1A		transmembrane receptor		1,481	2,90E-04	CCNE2,CXCL1,CXCL3,CXCL8,IL6,MMP7	44 (19)
TP53		transcription regulator		1,480	5,85E-04	AMOTL2,CCNE2,CDC7,CDK4,COL9A1,CXCL1,CXCL3,CXCL8,GLS2,GSTM1,H2AFY2,HMOX1,IL6,MCM7,NAMPT,POSTN,RAP2A,TDO2,TFPI2,UBE2T	37 (21)
15-deoxy-delta-12,14 -PGJ 2		chemical - endogenous non-mammalian		1,471	6,11E-04	CDK4,CXCL8,HMOX1,IL6,MYB,SOCS1	37 (18)
S100A9		other		1,467	2,74E-03	CCNE2,CXCL3,CXCL8,IL6,POSTN	44 (18)
Interferon alpha		group		1,466	8,65E-04	A4GALT,CXCL1,CXCL3,CXCL5,CXCL8,CYP3A4,EMID1,IL6,SOCS1	42 (17)
bucladesine		chemical toxicant		1,457	3,33E-02	CXCL3,CXCL8,GLS2,HMOX1,IL6
RAF1		kinase		1,452	7,27E-03	CXCL3,IL6,KLRC2,PHLDA2,TFPI2	25 (7)
PDGF BB		complex		1,434	5,15E-04	BDKRB1,CDK4,CXCL8,HMOX1,IL6,NAMPT,POSTN,SLC1A1	38 (18)
SP1		transcription regulator		1,432	1,42E-02	CDK4,CHRNA3,CXCL3,CXCL5,CXCL8,HMOX1,SOCS1,TFPI2
NFATC2		transcription regulator		1,408	2,35E-03	CDK4,CXCL3,GDF5,NFKBIZ,SOCS1	27 (7)
Immunoglobulin		complex		1,402	1,37E-04	CDK4,CXCL3,CXCL5,CXCL8,HMOX1,IL6,NAMPT,UBD	47 (21)
ADIPOQ		other		1,397	2,67E-03	CXCL1,CXCL3,CXCL8,HMOX1,IL6	40 (18)
GH1		growth factor		1,342	4,95E-04	CYP3A4,ERBB3,IL6,MYB,SOCS1	20 (7)
TGM2		enzyme		1,342	1,81E-03	CXCL8,FERMT1,IL6,MSX2,MT2A,RTKN2	22 (7)
tetrachlorodibenzodioxin		chemical toxicant		1,300	5,40E-03	CA3,CCNE2,CXCL8,ERBB3,HMOX1,IL6,MYB	32 (17)
XBP1		transcription regulator		1,293	6,86E-03	CXCL8,HMOX1,IL6,PHLDA2,SEC61G	43 (19)
acetaminophen		chemical drug		1,279	2,02E-02	CA3,CXCL3,HMOX1,IL6
PARP1		enzyme		1,246	4,76E-04	CXCL1,CXCL3,HMOX1,IL6,SOCS1	37 (14)
10E,12Z-octadecadienoic acid		chemical - endogenous mammalian		1,240	6,66E-04	CA3,CXCL8,IL6,NAMPT	36 (15)
ELANE		peptidase		1,240	3,94E-05	CXCL5,CXCL8,IL6,MMP7	30 (16)
SMARCA4		transcription regulator		1,238	6,98E-04	CARD16,CCNE2,CYP3A4,DCT,IL6,MMP7,MYB,NFKBIZ,PHLDA2,SPOCD1,UBD
DETA-NONOate		chemical reagent		1,224	1,97E-04	CXCL3,CXCL8,HMOX1,IL6	31 (17)
EDN1		cytokine		1,213	5,37E-03	CXCL8,DCT,IL6,MMP7,SOCS1	37 (16)
HGF		growth factor		1,181	7,63E-03	CCNE2,CDK4,CXCL8,GRB14,HMOX1,IL6,NAMPT,PHLDA2	39 (19)
etoposide		chemical drug		1,119	2,36E-02	CDK4,CXCL8,CYP3A4,GLS2
TNFSF11		cytokine		1,119	3,37E-03	CXCL3,CXCL8,HMOX1,IL6,NFKBIZ,SOCS1	38 (18)
CYR61		other		1,117	1,44E-03	CXCL3,CXCL8,IL6,MSX2	38 (19)
IL27		cytokine		1,093	1,13E-03	CDK4,CXCL8,IL6,SOCS1,UBD	46 (18)
REL		transcription regulator		1,091	4,62E-02	CXCL8,IL6,RAP2A,RDH10
CXCR4		g-protein coupled receptor		1,091	3,70E-04	CXCL1,CXCL8,IL6,MSX2	35 (18)
cholesterol		chemical - endogenous mammalian		1,088	3,43E-02	CXCL3,CXCL8,IL6,ZFPM2
NOS2		enzyme		1,083	2,17E-02	CXCL3,CXCL8,HMOX1,IL6
ERBB2		kinase		1,071	1,05E-02	CCNE2,CDC7,CXCL3,CXCL8,ERBB3,IL6,MCM7,MMP7,PHLDA2,ZWINT
PI3K (complex)		complex		1,062	6,55E-03	CDK4,CXCL8,HMOX1,IL6,MT2A,POSTN	42 (19)
paclitaxel		chemical drug		1,054	2,72E-02	CXCL1,CXCL8,CYP3A4,IL6,TFPI2
IFNA2		cytokine		1,032	1,06E-02	IL6,MT2A,REC8,SOCS1,UBD
Akt		group		1,012	1,94E-04	CDK4,CXCL8,ERBB3,HMOX1,IL6,MT2A,MYB,RDH10	46 (20)
nitrofurantoin		chemical drug		1,000	1,47E-02	CXCL3,GSTM1,HMOX1,IL6
butyric acid		chemical - endogenous mammalian		0,976	1,27E-02	CDK4,CXCL8,IL6,MMP7,MT2A,MYB,NAMPT
dextran sulfate		chemical drug		0,965	2,60E-03	CXCL3,CXCL8,HMOX1,IL6,REC8,UBD	29 (15)
E. coli serotype 0127B8 lipopolysaccharide		chemical - endogenous non-mammalian		0,934	2,13E-02	ADRA2A,HMOX1,IL6,UBD
BTK		kinase		0,922	4,95E-04	CDK4,CXCL3,CXCL8,HMOX1,IL6	37 (17)
capsaicin		chemical drug		0,914	3,25E-04	CXCL3,CXCL8,CYP3A4,HMOX1	28 (12)
CD3		complex		0,907	1,04E-02	CDK4,CXCL8,IL6,KDM5D,NAMPT,NHLH2,SOCS1,TFPI2,ZKSCAN1
CXCL12		cytokine		0,887	2,52E-02	CXCL8,IL6,MSX2,SOCS1
Cg		complex		0,883	1,68E-02	CCNE2,CDK4,CXCL3,CXCL8,IL6,TFPI2
staurosporine		chemical - kinase inhibitor		0,878	4,40E-03	CDK4,CXCL8,HMOX1,IL6	43 (21)
SMAD3		transcription regulator		0,862	4,39E-02	CDK4,CXCL3,HMOX1,IL6
tunicamycin		chemical - endogenous non-mammalian		0,849	2,65E-02	CXCL3,HMOX1,IL6,SEC61G
IL2		cytokine		0,832	1,44E-02	CCNE2,CDK4,CXCL3,CXCL8,IL6,MYB,PHLDA2,SOCS1
cycloheximide		chemical reagent		0,817	5,17E-03	BDKRB1,CXCL1,CXCL3,CXCL8,HMOX1,IL6,MMP7	32 (17)
TGFB1		growth factor		0,764	1,37E-04	ADRA2A,ALPP,AMOTL2,CCNE2,CDC7,CDK4,CXCL1,CXCL3,CXCL8,FERMT1,HMOX1,IL6,MFAP4,MMP7,MYB,NAMPT,PHLDA2,POSTN,PTPN20,SOCS1,SVEP1,ZFPM2,ZWINT	46 (19)
sirolimus		chemical drug		0,750	2,68E-02	CDK4,CYP3A4,ERBB3,HMOX1,IL6,MYB,POSTN
beta-estradiol		chemical - endogenous mammalian		0,727	1,06E-03	A4GALT,ALPP,CCNE2,CXCL1,CXCL3,CXCL8,CYP3A4,ERBB3,GDF5,HMOX1,IL6,LGR5,MCM7,MMP7,MT2A,MYB,NAMPT,NXPH1,RDH10,SMOC1,SOCS1,TFPI2	37 (15)
AGT		growth factor		0,709	1,60E-06	CCNE2,CDK4,CLGN,CXCL3,CXCL8,GLCCI1,HMOX1,IL6,MYB,NAMPT,POSTN,SLC1A1,SOCS1	46 (18)
IFN Beta		group		0,687	1,09E-03	CXCL1,CXCL8,CYP3A4,IL6,SOCS1	42 (14)
forskolin		chemical toxicant		0,627	1,42E-02	CDK4,CXCL1,CXCL3,CXCL5,DCT,HMOX1,IL6,NAMPT,TFPI2
fluticasone propionate		chemical drug		0,584	6,39E-06	CXCL1,CXCL5,CXCL8,GSTM1,MMP7,MT2A,NAMPT,RNASE2
lovastatin		chemical drug		0,577	5,10E-03	CDK4,CYP3A4,HMOX1,IL6	43 (21)
S100A8		other		0,565	5,28E-04	CCNE2,CXCL3,CXCL8,HMOX1,IL6,POSTN	43 (20)
FOXO3		transcription regulator		0,555	8,06E-05	CARD16,CCNE2,CDK4,CXCL8,GRB14,IL6,MCM7,NAMPT,ZWINT	41 (17)
Collagen type II		complex		0,520	1,70E-07	CXCL1,CXCL3,CXCL5,GDF5,IL6,MMP7	44 (15)
EZH2		transcription regulator		0,431	1,85E-04	CCNE2,CDK4,CXCL1,CXCL8,IL6,MMP7,SAA2,SOCS1,UBD	26 (11)
sulforafan		chemical drug		0,413	8,34E-04	CXCL8,CYP3A4,GSTM1,HMOX1,IL6	37 (14)
CHUK		kinase		0,361	6,99E-03	CXCL3,CXCL8,HMOX1,IL6,MFAP5	36 (17)
NFE2L2		transcription regulator		0,334	9,67E-03	B4GALNT1,CXCL3,CXCL8,GSTM1,HMOX1,IL6,SLC1A1	32 (20)
GDF2		growth factor		0,305	1,63E-03	COL9A1,CXCL8,MSX2,POSTN
NFKB1		transcription regulator		0,278	9,09E-04	CXCL3,CXCL8,HES5,HMOX1,IL6,MMP7,MYB	30 (12)
BMP2		growth factor		0,238	5,96E-03	ALPP,CDK4,HES5,MSX2,POSTN
Growth hormone		group		0,218	9,93E-03	CA3,CYP3A4,GSTM1,NAMPT,SOCS1
lactacystin		chemical - protease inhibitor		0,218	5,04E-03	CXCL8,HMOX1,IL6,SLC1A1,TMSB4Y	44 (22)
IL22		cytokine		0,199	5,13E-05	CDK4,CXCL3,CXCL5,CXCL8,HMOX1,IL6	38 (20)
rosiglitazone		chemical drug		0,193	1,12E-02	CXCL8,CYP3A4,HMOX1,IL6,MCM7,POSTN,SOCS1
IL13		cytokine		0,189	1,64E-03	CXCL1,CXCL3,CXCL5,CXCL8,HMOX1,IL6,POSTN,SOCS1	40 (19)
3,3'-diindolylmethane		chemical drug		0,169	6,31E-04	CDK4,HMOX1,IL6,KLRC3	39 (16)
mir-8		microrna		0,159	4,01E-03	CCNE2,HMOX1,IL6,ZFPM2
ATM		kinase		0,132	6,31E-04	CDK4,CXCL8,HMOX1,IL6	38 (19)
AKT1		kinase		0,125	9,49E-04	CDK4,CXCL8,HMOX1,IL6,MT2A,MYB,ZWINT	41 (18)
berberine		chemical drug		0,106	3,64E-03	CDK4,CXCL8,HMOX1,IL6	40 (18)
mir-155		microrna		0,104	3,71E-04	CXCL8,HMOX1,IL6,MYB,SOCS1	34 (21)
NFKBIA		transcription regulator		0,092	1,28E-02	CCNE2,CHI3L2,CXCL1,CXCL3,CXCL8,HMOX1,IL6
26s Proteasome		complex		0,044	1,73E-03	CCNE2,CXCL3,CXCL8,IL6,UBD	35 (13)
NR1I2		ligand-dependent nuclear receptor		0,010	2,71E-04	APOF,CYP3A4,GSTM1,IL6,MYB,SOCS1	33 (7)
deoxycholate		chemical - endogenous mammalian		0,000	1,97E-04	CXCL8,CYP3A4,GLS2,IL6	21 (8)
chenodeoxycholic acid		chemical - endogenous mammalian		0,000	1,32E-03	APOF,CXCL8,CYP3A4,IL6	7 (2)
estrogen receptor		group		0,000	1,16E-02	CCNE2,CXCL1,CXCL8,ERBB3,IL6
MAP2K1		kinase		0,000	3,68E-03	CXCL3,CXCL8,IL6,TFPI2,ZWINT	39 (18)
PTEN		phosphatase		-0,032	1,71E-02	BDKRB1,CA3,CDK4,CXCL8,ERBB3,IL6,MT2A
TP63		transcription regulator		-0,078	6,30E-03	CXCL8,GLS2,HES5,IL6,MYB,POSTN,RAP2A	41 (17)
deferoxamine		chemical drug		-0,080	2,61E-02	CXCL8,CYP3A4,HMOX1,IL6
N-nitro-L-arginine methyl ester		chemical drug		-0,084	1,70E-03	CXCL3,CXCL8,HMOX1,IL6	28 (15)
SRC		kinase		-0,105	4,01E-03	CXCL8,IL6,POSTN,TFPI2	39 (21)
docosahexaenoic acid		chemical drug		-0,126	1,38E-02	ALPP,CXCL8,HMOX1,IL6
SOCS1	1,015	other		-0,132	6,72E-03	CDK4,CXCL8,IL6,SOCS1	38 (17)
CSF1R		kinase		-0,152	4,43E-05	HMOX1,IL6,LGR5,MYB	30 (12)
PIM1		kinase		-0,152	2,64E-04	CDK4,ERBB3,IL6,SOCS1
caffeic acid phenethyl ester		chemical drug		-0,173	2,69E-03	CXCL8,CYP3A4,HMOX1,IL6	30 (17)
TCF4		transcription regulator		-0,179	5,37E-03	ALPP,DCT,MSX2,MYB,RSPO2
morphine		chemical drug		-0,200	1,09E-03	CXCL8,CYP3A4,ERBB3,IL6,SLC1A1	33 (19)
let-7		microrna		-0,254	2,52E-02	CCNE2,IL6,MCM7,RDH10
TANK		other		-0,258	5,54E-05	CXCL3,CXCL8,IL6,NFKBIZ	37 (19)
clofibrate		chemical drug		-0,277	2,48E-04	BAAT,CXCL8,HMOX1,IL6,MYB	39 (13)
rottlerin		chemical toxicant		-0,324	1,00E-03	CDK4,CXCL3,CXCL8,HMOX1	41 (20)
pioglitazone		chemical drug		-0,425	2,81E-03	CDK4,CXCL8,CYP3A4,HMOX1,IL6	32 (19)
PROC		peptidase		-0,463	1,32E-04	CXCL3,CXCL5,CXCL8,IL6	36 (15)
PPARG		ligand-dependent nuclear receptor		-0,479	5,40E-03	CXCL1,CXCL3,CXCL5,CXCL8,HMOX1,IL6,MCM7,SOCS1	42 (17)
glucocorticoid		chemical drug		-0,507	1,37E-04	CDK4,CXCL1,CXCL8,CYP3A4,HMOX1,IL6,MT2A,TDO2	39 (15)
atorvastatin		chemical drug		-0,547	1,83E-04	ALPP,CCNE2,CXCL8,HMOX1,IL6,POSTN,SNORD3A	38 (16)
testosterone		chemical - endogenous mammalian		-0,561	4,82E-02	ADRA2A,CA3,IL6,MMP7,NXPH1
NOTCH1		transcription regulator		-0,575	9,42E-05	CXCL1,CXCL8,ERBB3,HES5,HMOX1,IL6,S100A1,SOCS1	36 (16)
ADCYAP1		other		-0,612	2,25E-03	CXCL3,FRMPD2,IL6,NHLH2,POSTN,TENM2	30 (7)
nicotine		chemical drug		-0,712	1,16E-07	CHRNA3,CXCL3,CXCL8,CYP3A4,HMOX1,IL6,MMP7,POSTN,SLC1A1,TFPI2	38 (16)
Tgf beta		group		-0,728	2,77E-03	CXCL3,CXCL8,HMOX1,IL6,MMP7,POSTN	33 (15)
wortmannin		chemical - kinase inhibitor		-0,751	1,23E-04	CXCL8,ERBB3,HMOX1,IL6,MT2A,POSTN,SLC1A1	35 (17)
genistein		chemical drug		-0,782	4,37E-04	ALPP,BDKRB1,CXCL3,CXCL8,HMOX1,IL6,MYB,PLCXD3,SOCS1	31 (16)
troglitazone		chemical drug		-0,828	5,80E-05	CDK4,CXCL1,CXCL3,CXCL5,CXCL8,CYP3A4,HMOX1,IL6,MYB,SPOCD1	37 (16)
AMPK		complex		-0,882	4,67E-03	CXCL8,CYP3A4,HMOX1,IL6	39 (19)
tamoxifen		chemical drug		-0,896	9,90E-04	CXCL8,CYP3A4,ERBB3,IL6,KLRC3,SLC1A1,TDO2	27 (8)
metformin		chemical drug		-0,909	1,54E-03	CXCL8,CYP3A4,GRB14,HMOX1,IL6	43 (17)
IL10		cytokine		-0,956	1,08E-03	BDKRB1,CHI3L2,CXCL3,CXCL5,CXCL8,HMOX1,IL6,SOCS1	33 (14)
PRL		cytokine		-0,963	4,60E-03	CDK4,ERBB3,GSTM1,IL6,REC8,SOCS1	40 (16)
infliximab		biologic drug		-1,000	4,74E-04	CXCL1,CXCL8,MSX2,NAMPT	33 (7)
PDLIM2		other		-1,000	2,00E-03	CXCL8,GSTM1,SMOC1,SPOCD1
JAG2		growth factor		-1,000	6,84E-05	CXCL1,CXCL3,CXCL5,IL6
raloxifene		chemical drug		-1,000	4,27E-04	ERBB3,HMOX1,IL6,KLRC2,MFAP5,SOCS1	25 (10)
Insulin		group		-1,095	2,17E-02	CA3,CXCL1,GRB14,HMOX1,IL6,MCM7
simvastatin		chemical drug		-1,097	7,27E-03	CXCL3,CXCL8,CYP3A4,HMOX1,IL6	36 (17)
DACH1		transcription regulator		-1,131	6,16E-05	CCNE2,CXCL3,CXCL8,IL6	26 (7)
apigenin		chemical - endogenous non-mammalian		-1,131	8,55E-05	CDK4,CXCL3,CXCL8,HMOX1,IL6	37 (20)
IL10RA		transmembrane receptor		-1,134	1,96E-03	FERMT1,GSTM1,IL6,MYB,NAMPT,POSTN,SECTM1
curcumin		chemical drug		-1,136	3,51E-05	A4GALT,CDK4,CXCL1,CXCL3,CXCL8,CYP3A4,HMOX1,IL6,NAMPT,SOCS1	34 (14)
corticosteroid		chemical drug		-1,154	8,35E-05	CXCL8,IL6,POSTN,TDO2
CTNNB1		transcription regulator		-1,186	4,20E-03	CA3,CCNE2,CXCL8,DCT,ERBB3,GPR1,KLRC3,LGR5,MMP7,MSX2,PHLDA2	11 (2)
benzyloxycarbonyl-Leu-Leu-Leu aldehyde		chemical - protease inhibitor		-1,187	3,53E-04	CDK4,CXCL8,CYP3A4,HMOX1,IL6,MYB,SLC1A1,TDO2	40 (16)
hydrocortisone		chemical - endogenous mammalian		-1,188	7,26E-03	CXCL5,CXCL8,CYP3A4,IL6	27 (12)
resolvin D1		chemical - endogenous mammalian		-1,238	3,49E-05	CXCL3,CXCL8,HMOX1,IL6	30 (16)
LY294002		chemical - kinase inhibitor		-1,300	3,13E-08	CDK4,CXCL1,CXCL3,CXCL5,CXCL8,ERBB3,GDF5,HMOX1,IL6,MT2A,MYB,POSTN,RAP2A,SLC1A1,TFPI2,ZWINT	44 (24)
pirinixic acid		chemical toxicant		-1,318	3,93E-02	CDK4,CXCL3,CXCL8,CYP3A4,HMOX1,IL6
lithium chloride		chemical drug		-1,342	3,56E-04	DCT,HMOX1,MT2A,MYB,POSTN	31 (12)
estrogen		chemical drug		-1,342	5,56E-03	CCNE2,ERBB3,IL6,MCM7,MYB,NAMPT	40 (14)
cyclosporin A		biologic drug		-1,360	3,70E-03	CDK4,CXCL1,CXCL8,CYP3A4,HMOX1,IL6,POSTN,SOCS1	43 (20)
KLF4		transcription regulator		-1,364	1,52E-02	CXCL8,IL6,LGR5,MSX2,SOCS1
HDAC2		transcription regulator		-1,387	9,57E-04	CCNE2,CXCL8,IL6,LGR5,MCM7	31 (7)
dexamethasone		chemical drug		-1,390	3,09E-05	ADRA2A,CDK4,CXCL1,CXCL3,CXCL8,CYP3A4,DCT,GDF5,GSTM1,HMOX1,IL6,MFAP5,MSX2,MYB,NFKBIZ,PHLDA2,POSTN,SAA2,SOCS1,SPOCD1,TDO2,TFPI2,TSFM,UBD	38 (17)
mifepristone		chemical drug		-1,406	2,42E-02	CYP3A4,GSTM1,IL6,MYB,POSTN
AR		ligand-dependent nuclear receptor		-1,432	1,53E-02	CLGN,ERBB3,GLCCI1,GSTM1,IL6,MYOT,ZWINT
SFTPA1		transporter		-1,710	8,55E-05	CXCL3,CXCL5,ETV7,IL6,NAMPT	44 (19)
emodin		chemical drug		-1,715	3,47E-04	CXCL3,CXCL8,IL6,SOCS1	39 (18)
actinomycin D		chemical drug		-1,750	4,56E-02	CXCL1,CXCL8,HMOX1,IL6
miR-155-5p (miRNAs w/seed UAAUGCU)		mature microrna		-1,805	3,20E-04	CXCL1,CXCL3,CXCL8,IL6,MYB,SOCS1	33 (19)
epigallocatechin-gallate		chemical drug		-1,816	3,03E-04	CXCL1,CXCL3,CXCL5,CXCL8,HMOX1,IL6,SOCS1	34 (16)
Nr1h		group		-1,938	1,12E-02	CXCL1,CXCL8,IL6,NFKBIZ
HMOX1	1,105	enzyme		-1,950	4,65E-05	CXCL1,CXCL3,CXCL5,CXCL8,HMOX1,IL6	31 (14)
U0126		chemical - kinase inhibitor		-1,953	1,34E-04	CCNE2,CXCL1,CXCL3,CXCL5,CXCL8,HMOX1,IL6,POSTN,SOCS1,TFPI2,ZWINT	40 (19)
N-acetyl-L-cysteine		chemical drug		-1,954	3,38E-02	CXCL3,CXCL8,HMOX1,IL6
BMP7		growth factor		-1,954	5,40E-03	CXCL8,GRB14,IL6,MSX2
Sn50 peptide		chemical toxicant		-1,954	4,20E-04	CXCL8,HMOX1,IL6,MMP7	38 (18)
helenalin		chemical - endogenous non-mammalian		-1,964	1,67E-06	CXCL1,CXCL3,CXCL5,IL6	20 (8)
diphenyleneiodonium		chemical reagent		-1,966	2,84E-04	CXCL3,CXCL8,HMOX1,IL6	38 (17)
ARRB2		other		-1,967	2,71E-05	ADRA2A,CXCL3,IL6,NFKBIZ	24 (7)
2-aminopurine		chemical reagent		-1,980	7,89E-06	CXCL1,CXCL8,HMOX1,IL6	41 (15)
RXRA		ligand-dependent nuclear receptor		-1,980	1,79E-02	BAAT,CYP3A4,HMOX1,IL6,RGR
FBXO32		enzyme		-1,980	1,32E-03	CXCL3,IL6,MSX2,TFPI2
triptolide		chemical drug		-1,980	5,03E-04	CXCL1,CXCL8,IL6,MMP7	30 (20)
PS-1145		chemical - kinase inhibitor		-1,981	3,52E-06	CDK4,CXCL1,CXCL8,IL6	21 (8)
WWTR1		transcription regulator	Inhibited	-2,000	7,57E-05	CXCL1,CXCL3,CXCL8,IL6
NEUROG1		transcription regulator	Inhibited	-2,000	5,03E-04	CXCL1,IL6,LGR5,MFAP4
MEOX2		transcription regulator	Inhibited	-2,000	6,84E-05	CXCL1,CXCL3,CXCL8,IL6	24 (7)
pyrrolidine dithiocarbamate		chemical reagent	Inhibited	-2,092	1,56E-07	BDKRB1,CXCL1,CXCL3,CXCL5,CXCL8,HMOX1,IL6,MMP7	36 (13)
Bay 11-7082		chemical - kinase inhibitor	Inhibited	-2,156	2,65E-05	CXCL1,CXCL3,CXCL8,HMOX1,IL6	37 (20)
DUSP1		phosphatase	Inhibited	-2,164	2,72E-04	CXCL1,CXCL3,CXCL8,IL6,SOCS1	29 (16)
PD98059		chemical - kinase inhibitor	Inhibited	-2,251	3,04E-04	CCNE2,CXCL1,CXCL3,CXCL5,CXCL8,HMOX1,IL6,KLRC2,MMP7,PHLDA2,POSTN	38 (16)
NR3C1		ligand-dependent nuclear receptor	Inhibited	-2,323	1,41E-02	CXCL3,CXCL8,CYP3A4,GLCCI1,IL6,MSX2,MT2A,NAMPT,PHLDA2
ESR1		ligand-dependent nuclear receptor	Inhibited	-2,351	6,67E-02	CDK4,CXCL1,CXCL3,CXCL8,ERBB3,IL6,MYB,ONECUT2,PCDHB6,SSR4P1,TDO2,UBE2T
SP600125		chemical - kinase inhibitor	Inhibited	-2,374	1,28E-03	CXCL1,CXCL3,CXCL8,HMOX1,IL6,POSTN	38 (18)
IL1RN		cytokine	Inhibited	-2,600	8,29E-06	BDKRB1,CXCL1,CXCL3,CXCL5,CXCL8,IL6,UBD	28 (15)
SB203580		chemical - kinase inhibitor	Inhibited	-3,046	4,13E-05	BDKRB1,CXCL1,CXCL3,CXCL8,HMOX1,IL6,NAMPT,POSTN,SECTM1,UBD	44 (17)
Ap2		group			1,76E-02	ERBB3,MT2A
choline plasmalogens		chemical - endogenous mammalian			2,24E-02	CDK4
phosphatidylserine		chemical - endogenous mammalian			3,89E-02	IL6
Convulxin		complex			1,13E-02	CXCL8
leukotriene B4		chemical - endogenous mammalian			3,26E-04	CXCL8,IL6,SOCS1	40 (16)
sangivamycin		chemical - endogenous non-mammalian			1,69E-02	IL6
5-N-ethylcarboxamido adenosine		chemical reagent			2,23E-02	CXCL8,HMOX1,IL6
phosphatidylinositol		chemical - endogenous mammalian			3,89E-02	CXCL8
ganglioside		chemical - endogenous mammalian			4,97E-02	IL6
lysophosphatidylcholine		chemical - other			1,60E-03	CXCL1,CXCL8,IL6	36 (17)
prostaglandin J2		chemical - endogenous non-mammalian			8,48E-04	CXCL8,HMOX1,IL6	28 (15)
prostaglandin A2		chemical - endogenous non-mammalian			2,75E-03	CDK4,HMOX1	35 (11)
psychosine		chemical - endogenous mammalian			3,34E-02	IL6
lipoxin A4		chemical - endogenous mammalian			1,10E-03	CXCL8,HMOX1,IL6	34 (20)
UDP		chemical - endogenous mammalian			3,89E-02	CXCL8
sulfatides		chemical - endogenous mammalian			1,69E-02	IL6
behenic acid		chemical - endogenous mammalian			2,24E-02	IL6
prostaglandin A1		chemical - endogenous non-mammalian			2,50E-04	CXCL8,HMOX1,IL6	37 (18)
leukotriene D4		chemical - endogenous mammalian			3,87E-02	CXCL8,IL6
treprostinil		chemical drug			2,24E-02	IL6
prostaglandin D2		chemical - endogenous mammalian			7,04E-04	CXCL8,HMOX1,IL6	28 (16)
3'-O-(4-benzoyl)benzoyladenosine 5'-triphosphate		chemical reagent			3,34E-02	IL6
cloprostenol		chemical drug			2,24E-02	SOCS1
12(S)-hydroxyeicosatetraenoic acid		chemical - endogenous non-mammalian			4,43E-02	IL6
2',3'-dialdehyde ATP		chemical reagent			4,97E-02	IL6
ATP-gamma-S		chemical reagent			6,48E-03	CD300E,CXCL8,IL6	17 (7)
guanosine		chemical - endogenous mammalian			5,65E-03	HMOX1
triciribine		chemical drug			4,43E-02	CXCL3
6-mercaptopurine		chemical drug			1,38E-03	CXCL8,IL6	36 (13)
hypoxanthine		chemical - endogenous mammalian			1,13E-02	CXCL8
3-methyladenine		chemical toxicant			7,04E-04	CXCL8,HMOX1,IL6	38 (19)
tenofovir		chemical drug			1,13E-02	CXCL8
adenine		chemical - endogenous mammalian			1,69E-02	CXCL8
PD173074		chemical reagent			9,49E-03	CDK4,MFAP5,MSX2
PP1		chemical - kinase inhibitor			1,95E-02	CXCL8,HMOX1
SB 220025		chemical - kinase inhibitor			1,13E-02	CXCL8
L-tryptophan		chemical - endogenous mammalian			6,79E-03	CXCL8,IL6	18 (7)
L-cysteine		chemical - endogenous mammalian			4,97E-02	CXCL8
L-lysine		chemical - endogenous mammalian			4,97E-02	IL6
glutamine		chemical - endogenous mammalian			1,67E-02	CXCL1,CXCL8,IL6
eritoran		chemical drug			3,13E-04	CXCL8,IL6	19 (7)
lipid A		chemical toxicant			2,10E-03	CXCL3,CXCL8,IL6	20 (11)
hyaluronic acid		chemical - endogenous mammalian			2,63E-02	CXCL3,CXCL8,IL6
nitroglycerin		chemical drug			2,81E-05	CXCL8,HMOX1,IL6	21 (7)
1L-6-hydroxymethyl-chiro-inositol 2-(R)-2-O-methyl-3-O-octadecylcarbonate		chemical - kinase inhibitor			1,11E-03	IL6,MT2A	19 (7)
amphotericin B		chemical drug			3,17E-03	CXCL8,IL6	29 (11)
nystatin		chemical drug			2,75E-03	CXCL8,IL6	41 (24)
clindamycin		chemical drug			2,24E-02	IL6
clarithromycin		chemical drug			3,17E-03	CXCL8,IL6	35 (15)
tannic acid		chemical toxicant			4,97E-02	IL6
roxithromycin		chemical drug			3,34E-02	IL6
dexamethasone phosphate		chemical drug			8,05E-03	HES5,IL6
glycodeoxycholic acid		chemical - endogenous mammalian			1,69E-02	IL6
nitrite		chemical - endogenous mammalian			3,34E-02	IL6
1-palmitoyl-2-oleoylglycero-3-phosphoglycerol		chemical reagent			3,13E-04	CXCL8,IL6	29 (16)
platelet activating factor-C16		chemical - endogenous mammalian			2,24E-02	IL6
adenosine		chemical - endogenous mammalian			3,72E-03	CXCL8,HMOX1,IL6	38 (16)
PP2/AG1879 tyrosine kinase inhibitor		chemical - kinase inhibitor			8,52E-03	CXCL8,HMOX1,IL6	29 (17)
bromodeoxyuridine		chemical drug			3,35E-03	CXCL8,GDF5,IL6
1,4-glucan		chemical - endogenous mammalian			1,13E-02	CXCL8
R 59022		chemical - kinase inhibitor			1,11E-03	CXCL8,IL6	35 (11)
azithromycin		chemical drug			3,73E-05	CXCL3,IL6,SOCS1	33 (15)
L-alpha-lysophosphatidylcholine, palmitoyl		chemical - endogenous mammalian			2,79E-02	CXCL8
asialo GM1 ganglioside		chemical - endogenous mammalian			2,79E-02	CXCL8
glucosylceramide		chemical - endogenous mammalian			3,89E-02	IL6
ADP		chemical - endogenous mammalian			2,75E-03	CXCL8,HMOX1	37 (17)
heparan sulfate		chemical - endogenous mammalian			8,67E-04	CXCL3,IL6	32 (14)
Clock-Bmal1		complex			1,13E-02	NAMPT
alvespimycin		chemical drug			3,61E-03	CDK4,ERBB3
6-amino-4-(4-phenoxyphenylethylamino)quinazoline		chemical reagent			4,43E-02	CYP3A4
GCS-100		chemical drug			4,43E-02	CCNE2
galactosylceramide-alpha		chemical reagent			3,49E-02	CXCL3,IL6
ATP		chemical - endogenous mammalian			2,28E-02	CXCL3,CXCL8,IL6
cortisone		chemical - endogenous mammalian			1,69E-02	IL6
kawain		chemical - endogenous non-mammalian			1,69E-02	HMOX1
fingolimod phosphate		chemical - endogenous mammalian			4,43E-02	IL6
2-(4-acetoxyphenyl)-2-chloro-N-methylethylamine		chemical reagent			8,72E-03	CXCL8,IL6
CD300LF		other			3,34E-02	CXCL8
CHD8		enzyme			3,34E-02	CCNE2
CXCL6		cytokine			3,89E-02	IL6
BBS12		other			3,34E-02	IL6
colfosceril palmitate		chemical - endogenous mammalian			2,24E-02	CXCL8
anakinra		biologic drug			6,39E-04	CXCL1,HMOX1,IL6	30 (13)
alefacept		biologic drug			3,87E-02	CXCL8,SOCS1
trastuzumab		biologic drug			4,56E-03	CXCL8,IL6	39 (15)
etanercept		biologic drug			1,24E-02	CXCL8,IL6
rhodamine 6G		chemical toxicant			4,43E-02	CCNE2
[Lys15,Arg16,Leu27]VIP(1-7)GRF(8-27)		chemical reagent			3,13E-04	CXCL8,IL6
KLK8		peptidase			2,79E-02	IL6
Cd209b		other			3,89E-02	IL6
TGX-221		chemical - kinase inhibitor			2,24E-02	IL6
BIRC3		enzyme			1,59E-04	CXCL1,CXCL8,IL6	37 (17)
dienogest		chemical drug			2,79E-02	CXCL8
resatorvid		chemical drug			3,89E-02	IL6
motexafin gadolinium		chemical drug			4,43E-02	MT2A
etravirine		chemical drug			5,65E-03	CYP3A4
(6)-gingerol		chemical - endogenous non-mammalian			3,89E-02	CDK4
rintatolimod		chemical drug			2,79E-02	IL6
(R)-limonene		chemical toxicant			3,34E-02	IL6
cyanuric acid		chemical reagent			5,65E-03	CXCL8
teichoic acid		chemical - endogenous non-mammalian			3,34E-02	IL6
NF-kappaB decoy		biologic drug			2,79E-02	IL6
hesperidin		chemical drug			2,79E-02	HMOX1
methapyrilene		chemical drug			8,04E-03	CXCL3,GRB14,GSTM1,HMOX1
(-)-epicatechin gallate		chemical - endogenous non-mammalian			4,97E-02	MSX2
Fcgr2		group			3,34E-02	IL6
BMP		group			8,72E-03	ERBB3,IL6
JAK		group			2,46E-02	IL6,SOCS1
Creb		group			3,30E-02	ATP13A5,CXCL8,IL6,MSX2,MYB
LTB4R/LTB4R2		group			5,65E-03	CXCL8
NDPK		group			5,65E-03	CXCL8
Rsk		group			2,24E-02	CXCL8
Hsp27		group			2,35E-02	CXCL8,IL6
Gsk3		group			1,05E-02	CXCL8,IL6,MYB
apyrase		group			3,89E-02	IL6
tyrosine kinase		group			2,24E-02	HMOX1
PI3K p85		group			5,65E-03	IL6
chitinase		group			2,24E-02	CXCL8
Bvr		group			2,24E-02	HMOX1
Dynamin		group			3,34E-02	IL6
Hsp70		group			2,53E-03	CXCL3,CXCL8,IL6	38 (23)
Pka		complex			4,59E-02	DCT,HMOX1,IL6
RAS		group			3,61E-02	CXCL8,HMOX1,TFPI2
Plc beta		group			1,13E-02	IL6
Tnf receptor		group			2,50E-04	CXCL8,IL6,UBD	27 (15)
Fgfr		group			4,56E-03	HMOX1,LGR5
Fibrin		complex			7,41E-03	CXCL8,IL6	27 (7)
Ikb		group			8,05E-03	CXCL3,IL6	25 (11)
Pde		group			4,97E-02	HMOX1
Sphk		group			3,89E-02	IL6
cyclooxygenase		group			5,08E-03	HMOX1,IL6	24 (10)
Aldose Reductase		group			2,50E-04	CDK4,CXCL8,IL6	31 (8)
Calcineurin protein(s)		complex			7,90E-03	CDK4,CXCL3,CXCL8	36 (18)
Dgk		group			3,34E-02	CXCL8
C1q		complex			3,17E-03	CXCL8,IL6	34 (12)
C8		complex			4,97E-02	CXCL3
adenosine deaminase		group			5,65E-03	CXCL3
Sod		group			3,61E-03	CXCL3,HMOX1	38 (17)
Rab5		group			1,13E-02	IL6
Hsp90		group			1,16E-02	CDK4,ERBB3,IL6
Pdgf (complex)		complex			1,86E-02	CXCL3,HMOX1,MCM7
cAMP-Gef		group			3,89E-02	CXCL5
triclosan		chemical drug			4,07E-03	HMOX1,IL6	21 (8)
rifabutin		chemical drug			5,65E-03	CYP3A4
methysticin		chemical reagent			1,69E-02	HMOX1
NPM1		transcription regulator			1,85E-02	CXCL3,IL6
Egfr-Erbb2		complex			1,69E-02	CXCL8
Stat dimer		complex			2,24E-02	IL6
NfkB1-RelA		complex			4,16E-04	CXCL1,CXCL8,IL6
Pdgf Ab		complex			4,56E-03	HMOX1,IL6	35 (15)
NfkB-RelA		complex			2,87E-04	CXCL3,CXCL8,IL6
NIK		group			9,46E-05	CXCL8,IL6	33 (11)
Cbp/p300-Maf-Nfe2l2		complex			3,34E-02	HMOX1
Ap1		complex			2,11E-03	CXCL8,HMOX1,IL6,MMP7,MT2A	32 (14)
MHC Class II (complex)		complex			4,97E-02	IL6
Bcl9-Cbp/p300-Ctnnb1-Lef/Tcf		complex			4,97E-02	MMP7
Ige		complex			3,35E-03	CXCL8,IL6,RNASE3	36 (18)
CC8490		chemical drug			1,88E-04	CXCL8,IL6
doramapimod		chemical - kinase inhibitor			3,34E-02	IL6
ticrynafen		chemical drug			2,24E-02	HMOX1
tocilizumab		biologic drug			8,67E-04	CXCL8,IL6	24 (7)
di-n-propyl disulfide		chemical reagent			2,24E-02	GSTM1
PXR ligand-PXR-Retinoic acid-RXRα		complex			2,15E-02	CYP3A4,GSTM1
JUN/JUNB/JUND		group			2,50E-04	BDKRB1,HMOX1,IL6
blinatumomab		biologic drug			4,68E-04	CXCL8,IL6
3M-001		chemical drug			1,85E-02	CXCL8,IL6
belnacasan		chemical drug			4,43E-02	CXCL3
CYP		group			2,79E-02	HMOX1
naringin		chemical - endogenous non-mammalian			1,68E-03	CXCL8,HMOX1	35 (13)
SAA		group			1,85E-02	CXCL8,IL6
thymoquinone		chemical - endogenous non-mammalian			2,68E-03	CDK4,HMOX1,IL6	38 (19)
ibudilast		chemical drug			4,43E-02	IL6
des-Arg(10)-kallidin		chemical reagent			1,69E-02	BDKRB1
UC-1V150		chemical drug			1,13E-02	IL6
givinostat		chemical drug			3,34E-02	IL6
EGOT		other			2,24E-02	RNASE2
DEFA1 (includes others)		other			1,69E-02	CXCL8
3M-011		chemical reagent			1,49E-02	CXCL8,IL6
CpG ODN 1585		chemical reagent			4,43E-02	IL6
CpG ODN M362		chemical reagent			2,79E-02	IL6
TLR2/TLR4		group			3,34E-02	IL6
glycitein		chemical drug			3,34E-02	IL6
bis(3',5')-cyclic diguanylic acid		chemical - endogenous non-mammalian			2,79E-02	IL6
bafilomycin A		chemical reagent			3,34E-02	IL6
NF279		chemical reagent			5,65E-03	CXCL8
imperatorin		chemical - endogenous non-mammalian			1,69E-02	IL6
HCAR2		g-protein coupled receptor			4,07E-03	CCNE2,IL6
LRRC26		ion channel			4,68E-04	CXCL1,CXCL8
KDM3A		transcription regulator			3,89E-02	HMOX1
CACTIN		other			2,24E-02	CXCL8
DGCR8		enzyme			3,37E-02	ERBB3,SMOC1
ANKRD42		transcription regulator			6,52E-04	CXCL3,IL6
Fc gamma receptor		group			1,41E-02	CXCL8,IL6
IL23		complex			2,35E-02	CXCL8,IL6
NADPH oxidase		complex			2,87E-04	CXCL1,HMOX1,IL6	29 (17)
Vacuolar H+ ATPase		complex			2,24E-02	IL6
Daf		group			5,65E-03	IL6
RAB7B		peptidase			3,34E-02	IL6
BLVRA		enzyme			2,79E-02	HMOX1
SCIMP		other			1,13E-02	IL6
polyethyleneimine		chemical reagent			1,69E-02	IL6
HTR7		g-protein coupled receptor			4,97E-02	IL6
Tlr11		transmembrane receptor			6,52E-04	CXCL8,IL6	25 (15)
cyanidin 3-O-glucoside		chemical - endogenous non-mammalian			4,43E-02	IL6
TLR8		transmembrane receptor			2,67E-02	CXCL8,IL6
l9Rl3		other			1,13E-02	HMOX1
GPR84		g-protein coupled receptor			4,43E-02	IL6
SIGIRR		transmembrane receptor			4,07E-03	CXCL3,IL6	33 (13)
CHIA		enzyme			1,69E-02	CXCL8
RBMS3		other			1,13E-02	CDK4
PPT1		enzyme			4,43E-02	CXCL3
SENP7		peptidase			4,43E-02	CXCL8
kremezin		chemical drug			4,43E-02	HMOX1
USP25		peptidase			3,89E-02	IL6
IL1RL2		transmembrane receptor			9,64E-06	CXCL1,CXCL8,IL6	25 (11)
TFAP2D		transcription regulator			5,65E-03	MT2A
SQSTM1		transcription regulator			2,90E-02	HMOX1,IL6
RDH5		enzyme			5,65E-03	RDH10
C1QTNF1		other			1,69E-02	IL6
LPIN2		phosphatase			1,13E-02	IL6
FBXL17		other			5,65E-03	HMOX1
ZNF100		other			3,89E-02	POSTN
ROBO3		transmembrane receptor			2,24E-02	IL6
CTSC		peptidase			4,68E-04	CXCL3,IL6
SLC16A3		transporter			4,97E-02	IL6
ZNF384		transcription regulator			4,43E-02	MMP7
MTDH		transcription regulator			1,85E-02	CXCL8,SOCS1
ZNF85		transcription regulator			3,89E-02	POSTN
TNIP3		other			1,88E-04	CXCL8,IL6
ARMCX3		other			1,13E-02	CHRNA3
UCN2		other			4,97E-02	CXCL8
ZNF254		other			3,89E-02	POSTN
Fcer1		complex			5,70E-03	CXCL3,CXCL8,IL6	37 (18)
BRIP1		enzyme			5,65E-03	HMOX1
RNASE2	1,086	enzyme			1,85E-02	CXCL5,IL6
IL17C		cytokine			9,41E-03	CXCL8,IL6
IL36B		cytokine			2,87E-04	CXCL1,CXCL8,IL6	36 (13)
BPIFA1		other			2,37E-03	CXCL3,IL6
CHI3L1		enzyme			9,41E-03	CXCL8,NAMPT	27 (7)
PIP5K1A		kinase			2,24E-02	CXCL8
AKIRIN2		other			3,89E-02	IL6
ZMPSTE24		peptidase			2,10E-03	CXCL3,IL6,SOCS1	25 (8)
FBXO42		other			1,11E-03	CXCL8,IL6
Hmgb1		transcription regulator			4,07E-03	CXCL8,IL6	28 (13)
TLR10		transmembrane receptor			4,68E-04	CXCL8,IL6	37 (17)
RSPO3		kinase			4,97E-02	IL6
CLEC6A		transmembrane receptor			3,34E-02	IL6
BPI		transporter			3,13E-04	CXCL8,IL6
cis-urocanic acid		chemical drug			6,79E-03	CXCL8,IL6	24 (7)
RHBDD3		other			2,79E-02	IL6
Il3r		complex			1,69E-02	CXCL8
IL17a dimer		complex			7,41E-03	CXCL1,IL6
FPR		group			1,13E-02	IL6
Ptk		group			3,89E-02	IL6
FAT1		other			4,97E-02	IL6
CYLD		transcription regulator			1,95E-02	CXCL8,IL6
PRDM5		transcription regulator			1,32E-02	EMID1,GPR1,MYB
PRG3		other			5,65E-03	CXCL8
PNPLA8		enzyme			4,43E-02	HMOX1
ethylbenzene		chemical toxicant			2,24E-02	CYP3A4
ZG16		other			1,13E-02	IL6
patulin		chemical toxicant			3,89E-02	IL6
HRH3		g-protein coupled receptor			4,43E-02	CXCL3
CC2D1A		transcription regulator			2,79E-02	IL6
TRIM38		other			1,68E-03	CXCL8,IL6	37 (19)
SPON2		other			1,69E-02	IL6
RUBCN		other			2,79E-02	IL6
RASSF8		other			3,89E-02	POSTN
FCN1		peptidase			5,65E-03	CXCL8
NAALADL2		other			4,97E-02	MMP7
DOCK8		other			7,02E-03	IL6,NFKBIZ,SOCS1
SGMS1		enzyme			2,79E-02	IL6
BUD23		enzyme			3,13E-04	CXCL8,IL6
Mir124a-1hg		other			1,69E-02	IL6
B3GNT2		enzyme			2,24E-02	IL6
salmonella typhimurium lipopolysaccharide		chemical - endogenous non-mammalian			4,97E-02	IL6
LILRA2		other			2,37E-03	CXCL8,IL6
ASCC1		transcription regulator			2,24E-02	CXCL8
SIRT6		enzyme			4,00E-02	CXCL8,IL6
TP73-AS1		other			3,34E-02	IL6
ORAI1		ion channel			1,38E-03	CXCL3,IL6	23 (9)
ATE1		enzyme			3,89E-02	REC8
TIMD4		other			3,89E-02	IL6
MSRA		enzyme			1,69E-02	HMOX1
ZFP64		other			2,24E-02	IL6
AMER1		other			3,34E-02	LGR5
Histone h4		group			1,54E-03	CDK4,CHRNA3,CXCL3,CXCL8,IL6	32 (5)
LILRA4		other			2,79E-02	IL6
ZNF431		other			3,89E-02	POSTN
CLEC4D		other			3,34E-02	IL6
KDM6A		enzyme			4,43E-02	UTY
CYP2C8		enzyme			2,24E-02	IL6
ZNF300		transcription regulator			9,46E-05	CXCL8,IL6	27 (7)
ZNF580		other			5,65E-03	CXCL8
ARID5A		transcription regulator			3,89E-02	IL6
RTN2		other			1,13E-02	SLC1A1
DUOX1		enzyme			1,13E-02	CXCL8
FFAR2		g-protein coupled receptor			2,79E-02	IL6
ADRB		group			4,75E-02	CDC7,CDK4,HMOX1
RPS6KA		group			5,65E-03	CXCL8
KMT5B		enzyme			6,52E-04	MSX2,MT2A
RABL6		other			5,95E-03	CCNE2,HMOX1,MCM7
EIF3M		other			3,34E-02	MT2A
B4GALT6		enzyme			4,43E-02	IL6
SLC22A3		transporter			1,13E-02	IL6
NFKBID		transcription regulator			4,97E-02	IL6
RNF122		other			2,24E-02	IL6
DGKH		kinase			1,69E-02	CXCL8
MCOLN2		ion channel			2,79E-02	CXCL3
PADI2		enzyme			7,61E-05	CXCL3,CXCL8,IL6	24 (7)
CLCN5		ion channel			3,17E-03	CA3,IL6
Tlr13		other			8,67E-04	CXCL8,IL6	25 (11)
GRHL2		transcription regulator			8,05E-03	ERBB3,MYB
PON3		enzyme			3,89E-02	IL6
ASH1L		transcription regulator			1,13E-02	IL6
FLT4		transmembrane receptor			4,68E-04	IL6,SOCS1	7 (2)
P2RY6		g-protein coupled receptor			2,24E-02	CXCL8
IL33		cytokine			1,81E-02	CXCL3,CXCL8,IL6
CDH16		enzyme			2,79E-02	CDK4
HSD17B14		enzyme			1,69E-02	IL6
LRRC4C		other			5,65E-03	IL6
STK40		kinase			1,60E-03	CXCL1,CXCL5,CXCL8	35 (11)
ZC3HAV1		other			3,89E-02	IL6
ADGRF5		g-protein coupled receptor			4,43E-02	CXCL3
NELFCD		other			4,43E-02	CCNE2
C1QTNF4		other			5,65E-03	IL6
EGLN2		enzyme			4,97E-02	CXCL8
DDX58		enzyme			4,76E-03	CXCL8,IL6,SOCS1	37 (18)
MAVS		other			4,76E-03	CXCL8,IL6,SOCS1	23 (12)
KLHL21		other			1,69E-02	NFKBIZ
SLC39A4		transporter			2,24E-02	IL6
TENM1		transmembrane receptor			4,97E-02	ERBB3
LECT2		other			2,01E-03	CXCL3,IL6	30 (13)
RARRES3		enzyme			1,67E-02	CXCL1,UBD
SCARB2		other			1,69E-02	IL6
NSD2		enzyme			1,95E-02	CCNE2,GLS2
TRIL		other			1,88E-04	CXCL8,IL6
C1orf106		other			1,69E-02	IL6
XRN2		enzyme			2,24E-02	CXCL8
TPSAB1/TPSB2		peptidase			4,97E-02	IL6
SBDS		other			1,43E-04	ERBB3,HES5,LGR5,MSX2,MT2A
ZCCHC11		enzyme			1,69E-02	IL6
TXNDC2		enzyme			5,65E-03	IL6
TCIM		other			6,05E-06	CXCL1,CXCL8,IL6	24 (9)
SENP5		peptidase			1,13E-02	CXCL8
CLEC7A		transmembrane receptor			8,72E-03	IL6,SOCS1	28 (13)
CYSLTR2		g-protein coupled receptor			8,67E-04	CXCL8,DCT
BCR (complex)		complex			3,89E-02	CDK4,IL6,NAMPT
MITF-p300/CBP		complex			2,24E-02	DCT
INK4		group			1,13E-02	TFPI2
CD80/CD86		group			4,97E-02	IL6
Tlr12		other			3,13E-04	CXCL8,IL6	25 (13)
IL26		cytokine			8,67E-04	CXCL8,IL6	21 (7)
AFAP1L2		other			3,16E-05	CXCL8,IL6	31 (17)
IFN type 1		group			3,01E-02	CXCL8,IL6
rimantadine		chemical drug			5,65E-03	CXCL8
Traj18		other			2,01E-03	CXCL3,IL6	22 (7)
N-propyl bromide		chemical reagent			4,43E-02	HMOX1
Par		group			1,13E-02	IL6
tofacitinib		chemical drug			2,79E-02	IL6
P-TEFb		complex			2,24E-02	CXCL8
butyl N-[3-[4-(imidazol-1-ylmethyl)phenyl]-5-(2-methylpropyl)thiophen-2-yl]sulfonylcarbamate		chemical reagent			2,79E-02	IL6
Lymphotoxin		complex			6,19E-03	CXCL8,IL6	26 (15)
hemoglobin		complex			1,35E-04	CXCL8,HMOX1,IL6	27 (10)
Fetal Hemoglobin		complex			1,69E-02	HMOX1
Pro-inflammatory Cytokine		group			5,97E-04	HMOX1,IL6,S100A1,UBD
TH17 Cytokine		group			9,46E-05	CXCL8,IL6
dactolisib		chemical drug			4,07E-03	CXCL5,ERBB3
PNU282987		chemical reagent			1,69E-02	HMOX1
Serine Protease		group			2,24E-02	IL6
ALDH3A2		enzyme			2,79E-02	HMOX1
S100A10		other			4,43E-02	IL6
TAF9		transcription regulator			2,79E-02	CXCL8
TNFRSF4		transmembrane receptor			8,72E-03	IL6,SOCS1	26 (10)
iguratimod		chemical drug			6,52E-04	CXCL3,IL6	38 (14)
LAX1		other			3,89E-02	IL6
ERVW-1		other			1,87E-04	CXCL1,CXCL8,IL6
INPP5D		phosphatase			1,58E-02	CXCL8,IL6
IgG2b		complex			2,79E-02	IL6
GRB2		kinase			2,90E-02	IL6,MSX2
nadifloxacin		chemical drug			6,52E-04	CXCL8,IL6
urotensin II		biologic drug			3,89E-02	CXCL8
pictilisib		chemical drug			3,89E-02	CXCL8
GSK690693		chemical drug			3,34E-02	ERBB3
pycnogenols		chemical drug			1,69E-02	CXCL8
fontolizumab		biologic drug			1,13E-04	CXCL1,IL6,NAMPT
Pde4		group			5,08E-03	CXCL5,IL6
IgG2a		complex			6,52E-04	HMOX1,IL6	30 (18)
SCAVENGER receptor CLASS A		group			2,75E-03	CXCL8,IL6
Cebp		complex			1,68E-03	CXCL8,IL6
Gm-csf		group			3,49E-02	CXCL8,IL6
C-type LECTIN		group			1,13E-02	IL6
Hnp alpha		group			1,69E-02	CXCL8
HLA-DQ		complex			3,34E-02	IL6
RNase A		group			2,24E-02	IL6
Pik3r		group			2,79E-02	CXCL8
ICAM1		transmembrane receptor			2,57E-02	CXCL3,IL6
PARD3		other			5,65E-03	IL6
SERPING1		other			1,88E-04	BDKRB1,IL6
XDH		enzyme			1,76E-02	CXCL3,CXCL8
MAP2K4		kinase			4,26E-02	CXCL8,IL6
FLII		other			2,24E-02	CXCL8
SERPINC1		enzyme			3,89E-02	IL6
baicalin		chemical - endogenous non-mammalian			2,68E-03	CXCL8,HMOX1,IL6	31 (18)
perfluorooctane sulfonic acid		chemical toxicant			1,69E-02	IL6
SRT1720		chemical drug			3,13E-04	CXCL8,IL6	31 (8)
TIRAP		other			7,04E-04	CXCL3,CXCL8,IL6	36 (21)
NCOR2		transcription regulator			2,38E-03	CXCL8,CYP3A4,IL6	21 (5)
PELI1		enzyme			1,68E-03	CXCL8,IL6	37 (19)
TRAFD1		other			2,79E-02	IL6
ITGB2		transmembrane receptor			1,97E-03	BDKRB1,CXCL3,IL6	25 (10)
RABGEF1		enzyme			3,34E-02	IL6
TSLP		cytokine			1,85E-02	CXCL8,IL6
DCB 3503		chemical reagent			2,79E-02	IL6
TFAP2A		transcription regulator			2,07E-02	CHRNA3,CXCL1,MT2A
satratoxin G		chemical toxicant			1,69E-02	IL6
LEFTY2		growth factor			1,13E-02	MMP7
vistusertib		chemical drug			1,13E-02	HMOX1
AZI2		other			4,43E-02	IL6
PGF		growth factor			1,85E-02	CXCL8,IL6
kahweol		chemical - endogenous non-mammalian			1,69E-02	HMOX1
KL		enzyme			1,49E-02	IL6,MMP7
vemurafenib		chemical drug			1,59E-04	CXCL8,DCT,IL6	12 (3)
SERTAD1		transcription regulator			1,69E-02	CDK4
Cdk		group			1,49E-02	CXCL8,IL6
IL10RB		transmembrane receptor			4,97E-02	CXCL8
HDAC10		transcription regulator			4,43E-02	DCT
evofosfamide		chemical drug			4,43E-02	CDK4
TFEC		transcription regulator			4,56E-03	DCT,IL6
SMPD2		enzyme			3,34E-02	IL6
SLAMF1		transmembrane receptor			3,17E-03	CXCL8,IL6	27 (13)
CXCL8	1,315	cytokine			1,09E-02	CXCL3,CXCL8,SOCS1
PRKD2		kinase			3,34E-02	CXCL8
VIP		other			2,23E-02	CXCL3,CXCL8,IL6
ACTL6A		other			1,16E-02	CCNE2,HMOX1
GPR132		g-protein coupled receptor			4,97E-02	IL6
LAIR1		transmembrane receptor			4,43E-02	IL6
SELL		transmembrane receptor			3,89E-02	IL6
GAS6		growth factor			9,41E-03	IL6,SOCS1	22 (7)
FAM57A		other			2,24E-02	CDK4
DHX15		enzyme			1,69E-02	IL6
PDE6B		enzyme			3,89E-02	HMOX1
DAPK1		kinase			1,69E-02	CXCL8
EZH1		enzyme			3,34E-02	IL6
TOLLIP		other			4,97E-02	IL6
PLSCR1		enzyme			3,34E-02	CDK4
STX11		transporter			2,79E-02	IL6
GCA		other			1,69E-02	IL6
CYP2E1		enzyme			5,63E-03	HMOX1,IL6	34 (19)
UNC5B		transmembrane receptor			4,97E-02	IL6
C1QBP		transcription regulator			3,61E-03	BDKRB1,CXCL8	6 (3)
NOD1		other			5,08E-03	CXCL8,IL6	35 (18)
RAP1GAP		other			3,34E-02	CDK4
AGTRAP		g-protein coupled receptor			3,89E-02	HMOX1
TNFRSF8		transmembrane receptor			4,67E-02	CXCL8,KLRC2
LEF1		transcription regulator			5,70E-03	DCT,MMP7,MSX2	11 (2)
TNFSF12		cytokine			2,17E-02	CXCL3,CXCL8,IL6
GNA14		enzyme			3,16E-05	CXCL8,IL6	18 (5)
HYOU1		other			4,43E-02	IL6
NRF1		transcription regulator			3,74E-02	CXCL8,HMOX1
REV1		enzyme			3,89E-02	IL6
HSPB2		other			3,34E-02	CXCL8
ITGA5		transmembrane receptor			2,53E-03	CDK4,GDF5,IL6
JUNB		transcription regulator			3,40E-02	CXCL3,HMOX1,IL6
CD6		transmembrane receptor			2,79E-02	IL6
ALB		transporter			2,57E-02	CXCL8,IL6
GLRX		enzyme			4,43E-02	CXCL3
MSR1		transmembrane receptor			5,08E-03	CXCL3,IL6	27 (7)
TNFRSF10A		transmembrane receptor			3,34E-02	IL6
IL11		cytokine			3,87E-02	CXCL8,IL6
TPSG1		peptidase			9,46E-05	CXCL3,IL6
DUSP10		phosphatase			3,89E-02	IL6
MEFV		other			3,34E-02	CXCL8
MAT2B		enzyme			1,69E-02	HMOX1
ZBTB16		transcription regulator			4,51E-02	ALPP,IL6,NFKBIZ
MAPK11		kinase			1,24E-02	HMOX1,IL6
THBD		transmembrane receptor			1,11E-03	CXCL3,IL6	35 (14)
PLEC		other			1,69E-02	IL6
NEFH		other			1,13E-02	CDK4
TRG		other			4,97E-02	CXCL1
TRPM2		ion channel			8,72E-03	CXCL3,CXCL8	27 (7)
LRP6		transmembrane receptor			1,95E-02	IL6,MMP7
VCL		enzyme			4,43E-02	IL6
PFKFB3		kinase			4,43E-02	IL6
ZFP36		transcription regulator			1,57E-03	CCNE2,CXCL3,IL6,SOCS1	31 (12)
PDGFB		growth factor			4,80E-02	CXCL8,IL6
AHSG		other			3,13E-04	CXCL8,IL6	19 (7)
CDK9		kinase			3,62E-02	CXCL8,IL6
HOXA10		transcription regulator			1,88E-02	ALPP,CA3,SHD,TDO2
ETV4		transcription regulator			9,26E-04	CXCL8,MMP7,MYB
PLA2G1B		enzyme			4,97E-02	CXCL8
HABP2		peptidase			2,24E-02	CXCL8
CAT		enzyme			3,18E-03	CXCL8,HMOX1,IL6	28 (16)
GPER1		g-protein coupled receptor			3,49E-02	MT2A,SLC1A1
CTSG		peptidase			2,37E-03	CXCL5,MMP7	17 (4)
SOD2		enzyme			1,86E-02	HMOX1,IL6,MMP7
TNFAIP3		enzyme			2,79E-02	CXCL8,IL6
BAG4		other			1,69E-02	IL6
IFNGR1		transmembrane receptor			2,67E-02	CXCL3,IL6
IL31RA		transmembrane receptor			2,79E-02	SOCS1
STC1		kinase			4,43E-02	CXCL3
MSTN		growth factor			3,49E-02	CXCL1,IL6
ITGB1		transmembrane receptor			1,40E-02	CXCL8,GDF5,IL6
CEBPE		transcription regulator			3,35E-03	CDK4,IL6,RNASE2
POU2F1		transcription regulator			3,13E-02	CXCL8,GSTM1,IL6
flunixin meglumine		chemical drug			5,65E-03	IL6
IL-17f dimer		complex			4,07E-03	CXCL1,IL6
TCDD-AHR		complex			1,13E-02	DCT
TSH		complex			5,95E-03	CXCL8,IL6,SOCS1	23 (13)
entolimod		biologic drug			3,47E-06	CXCL3,HMOX1,IL6	25 (9)
CHRNA7		transmembrane receptor			9,26E-04	CHRNA3,CXCL3,IL6	23 (7)
IFNAR1		transmembrane receptor			1,49E-03	CXCL3,IL6,RNASE2,SOCS1,UBD	34 (14)
C3AR1		g-protein coupled receptor			2,79E-02	CXCL8,IL6
PRLH		cytokine			6,52E-04	CXCL8,IL6	30 (13)
(-)-arctigenin		chemical reagent			3,34E-02	IL6
MC3R		g-protein coupled receptor			2,79E-02	HMOX1
MC2R		g-protein coupled receptor			3,34E-02	IL6
GSTM1	1,115	enzyme			1,13E-02	CXCL8
TNFRSF6B		transmembrane receptor			4,07E-03	CXCL8,IL6	20 (7)
ADAM17		peptidase			2,35E-02	CXCL8,IL6
TRAF2		enzyme			1,13E-02	CXCL3,CXCL8,IL6
CTNND1		other			4,97E-02	CXCL8
DMP1		other			2,35E-02	CXCL8,IL6
TSC22D3		transcription regulator			2,79E-02	CXCL8,IL6
HAMP		other			2,79E-02	IL6
MUC2		other			2,24E-02	IL6
Il3		cytokine			7,90E-03	IL6,MYB,SOCS1	26 (8)
RAPGEF1		other			6,52E-04	IL6,RAP2A
RCAN1		transcription regulator			4,16E-04	CDK4,CXCL8,IL6	34 (18)
S100a7a		other			8,67E-04	CXCL1,CXCL8	23 (7)
RPSA		translation regulator			1,24E-02	CXCL3,IL6
Cd24a		other			2,79E-02	IL6
PI3		other			4,97E-02	CXCL8
KSR2		kinase			5,65E-03	CXCL8
B4GALT1		enzyme			4,43E-02	CXCL3
WNT5A		cytokine			3,40E-02	CXCL1,CXCL8,IL6
AKAP10		other			1,13E-02	IL6
SLC16A1		transporter			3,34E-02	IL6
SLC40A1		transporter			2,79E-02	IL6
INHBA		growth factor			2,36E-02	CDK4,CXCL8,IL6,SOCS1
CPB2		peptidase			2,24E-02	IL6
TNFRSF18		transmembrane receptor			2,17E-04	CXCL3,CXCL8,IL6	42 (20)
SOCS5		cytokine			5,65E-03	IL6
CXCR1		g-protein coupled receptor			8,67E-04	CDK4,CXCL8	37 (16)
CDK5R1		kinase			5,08E-03	CXCL8,IL6	34 (17)
LY96		transmembrane receptor			7,61E-05	CXCL3,CXCL8,IL6	38 (19)
MAP3K3		kinase			3,26E-04	CXCL8,IL6,POSTN	36 (17)
LBP		transporter			1,13E-04	CXCL3,CXCL8,IL6	36 (20)
CCL2		cytokine			1,32E-02	CXCL3,CXCL8,IL6
SERPINA1		other			2,46E-02	CXCL8,IL6
LRP2		transporter			3,89E-02	CA3
GFI1		transcription regulator			2,07E-02	CXCL8,IL6,MMP7
UBE2K		transcription regulator			5,65E-03	UBD
SUMO2		enzyme			2,35E-02	GRB14,IL6
SERPINE1		other			1,76E-02	CXCL8,IL6
PYCARD		transcription regulator			7,41E-03	CXCL8,IL6	35 (18)
PRKCI		kinase			5,20E-04	CXCL3,HMOX1,IL6	28 (12)
PNN		other			3,17E-03	CDK4,MMP7
MIRLET7		group			4,97E-02	IL6
RBM8A		other			1,69E-02	IL6
9-benzyl-8-hydroxy-2-(2-methoxyethoxy)adenine		chemical reagent			1,69E-02	IL6
mir-515		microrna			3,61E-03	CXCL8,IL6
miR-494-3p (miRNAs w/seed GAAACAU)		mature microrna			3,89E-02	HMOX1
miR-34a-5p (and other miRNAs w/seed GGCAGUG)		mature microrna			3,74E-02	CDK4,MYB
mir-217		microrna			2,79E-02	HMOX1
mir-34		microrna			3,35E-03	CCNE2,CDK4,MYB
mir-368		microrna			1,69E-02	HES5
mir-192		microrna			4,56E-03	CDC7,CXCL8
miR-31-5p (and other miRNAs w/seed GGCAAGA)		mature microrna			1,87E-04	CXCL1,CXCL5,CXCL8
mir-146		microrna			1,84E-03	CXCL8,IL6,SOCS1	30 (14)
mir-204		microrna			9,33E-05	CXCL1,CXCL8,IL6	18 (5)
miR-191-5p (and other miRNAs w/seed AACGGAA)		mature microrna			2,24E-02	IL6
miR-24-3p (and other miRNAs w/seed GGCUCAG)		mature microrna			8,72E-03	CDK4,IL6
miR-616-3p (miRNAs w/seed GUCAUUG)		mature microrna			5,65E-03	TFPI2
miR-92a-3p (and other miRNAs w/seed AUUGCAC)		mature microrna			1,09E-02	CCNE2,IL6
mir-373		microrna			2,01E-03	CXCL8,IL6
miR-26a-5p (and other miRNAs w/seed UCAAGUA)		mature microrna			5,20E-04	CCNE2,CDK4,CXCL3
miR-126a-5p (and other miRNAs w/seed AUUAUUA)		mature microrna			4,43E-02	MMP7
LPL		enzyme			2,67E-02	CXCL8,IL6
F2RL1		g-protein coupled receptor			5,46E-03	CXCL1,CXCL8,IL6	36 (17)
mir-150		microrna			1,49E-02	MYB,SOCS1
TRIM28		transcription regulator			3,87E-02	DCT,IL6
F3		transmembrane receptor			6,75E-03	CXCL8,IL6,MMP7	29 (14)
AGER		transmembrane receptor			7,90E-03	CXCL3,CXCL8,IL6	37 (21)
PRTN3		peptidase			8,67E-04	CXCL8,IL6	23 (11)
ATG16L1		enzyme			4,97E-02	IL6
MLK		group			5,65E-03	MMP7
BGN		other			8,05E-03	CXCL3,CXCL8
10-gingerol		chemical - endogenous non-mammalian			5,65E-03	CYP3A4
NUCB2		other			2,24E-02	IL6
TWIST		group			4,97E-02	B4GALNT1
STAT2		transcription regulator			3,18E-03	CXCL8,IL6,SOCS1	28 (9)
MYCBP		transcription regulator			3,89E-02	CDK4
AMBN		growth factor			3,34E-02	MSX2
CD14		transmembrane receptor			4,12E-03	CXCL8,IL6,SOCS1	25 (15)
UCN		other			8,05E-03	CXCL3,IL6	33 (13)
IRAK4		kinase			6,66E-05	CXCL3,CXCL8,IL6,NFKBIZ,SOCS1	28 (14)
BTRC		enzyme			6,79E-03	CXCL8,IL6	38 (17)
RAMP1		transporter			4,97E-02	IL6
PRKCZ		kinase			1,41E-02	CXCL8,HMOX1
BMP4		growth factor			2,48E-02	IL6,MFAP5,MSX2,POSTN
NOS3		enzyme			2,25E-02	CXCL3,IL6
FGA		other			2,24E-02	IL6
GAL3ST1		enzyme			4,43E-02	GLS2
POMC		other			1,81E-02	DCT,HMOX1,IL6
FGF1		growth factor			5,55E-03	GSTM1,HMOX1,IL6,POSTN	25 (13)
KRT14		other			1,28E-03	CXCL1,CXCL8,MMP7	23 (6)
HDAC3		transcription regulator			1,62E-02	CXCL8,HMOX1,IL6
PLCE1		enzyme			6,12E-05	CXCL3,CXCL8,IL6	36 (18)
IL1R2		transmembrane receptor			8,67E-04	CXCL8,IL6	23 (10)
PROS1		other			9,46E-05	CXCL8,IL6	36 (13)
F10		peptidase			2,75E-03	CXCL8,IL6	28 (15)
RALBP1		enzyme			4,97E-02	IL6
SDHA		enzyme			1,69E-02	HMOX1
PHOX2A		transcription regulator			3,34E-02	CHRNA3
FGG		other			2,79E-02	IL6
CCL20		cytokine			1,69E-02	POSTN
POR		enzyme			1,95E-02	GSTM1,HMOX1,MSX2,UBD
THRB		ligand-dependent nuclear receptor			6,99E-03	CDK4,CXCL3,ERBB3,IL6,MMP7	26 (11)
HSPB3		other			1,69E-02	CXCL8
ANGPTL2		other			3,89E-02	IL6
THBS2		other			3,34E-02	HES5
PLAUR		transmembrane receptor			1,19E-03	CDK4,CXCL3,SOCS1
TSC22D1		transcription regulator			6,52E-04	CXCL8,IL6
SUMO3		other			1,95E-02	GRB14,IL6
CBX5		transcription regulator			2,87E-02	CXCL5,MMP7,SBSPON
FCGR1A		transmembrane receptor			3,61E-03	CXCL3,IL6	37 (20)
CLDN7		other			3,26E-02	B4GALNT1,CXCL8,MT2A
JUND		transcription regulator			6,75E-03	HMOX1,IL6,SOCS1	31 (13)
HS6ST1		enzyme			8,67E-04	CXCL8,IL6	27 (7)
SAMSN1		other			1,49E-02	IL6,NFKBIZ,SOCS1
CX3CR1		g-protein coupled receptor			4,16E-04	CXCL3,HMOX1,IL6	40 (15)
SIGLEC16		other			5,65E-03	IL6
BCL2L1		other			5,95E-03	CXCL1,CXCL3,CXCL8	35 (15)
L3MBTL2		transcription regulator			1,69E-02	CDC7
TNFRSF25		transmembrane receptor			2,01E-03	CXCL8,IL6	33 (20)
BSG		transporter			2,57E-02	CXCL3,CXCL8
LCN2		transporter			8,52E-03	CXCL3,HMOX1,IL6	23 (12)
PDCD1		phosphatase			4,39E-02	CXCL8,IL6
PIK3CG		kinase			2,57E-02	HMOX1,IL6
ponesimod		chemical drug			4,43E-02	IL6
ALOX15		enzyme			1,32E-02	HMOX1,IL6
ZNF665		other			3,89E-02	POSTN
IL4I1		enzyme			1,11E-03	CXCL1,CXCL8
DLC1		other			3,89E-02	CDK4
CYP4F2		enzyme			3,89E-02	IL6
PILRB		other			2,79E-02	IL6
NRG1		growth factor			9,25E-03	CXCL8,ERBB3,GDF5,HMOX1,SLC1A1	25 (11)
CEACAM5		other			2,24E-02	IL6
CEACAM6		other			1,69E-02	IL6
HLA-C		other			2,24E-02	IL6
ORM1		other			2,24E-02	IL6
Orm1 (includes others)		other			1,69E-02	IL6
SERPINB3		other			1,69E-02	IL6
ZNF528		other			3,89E-02	POSTN
CEACAM21		other			1,69E-02	IL6
Muc16		other			5,65E-03	IL6
GNAI3		enzyme			2,17E-04	CXCL3,CXCL8,IL6	39 (19)
MSLN		other			4,68E-04	IL6,MMP7
ITGAM		transmembrane receptor			6,19E-03	CXCL8,IL6	25 (13)
CX3CL1		cytokine			8,72E-03	HMOX1,IL6	29 (18)
FSTL1		other			4,97E-02	IL6
EIF2AK1		kinase			2,79E-02	IL6
FOXC1		transcription regulator			6,79E-03	HES5,MSX2
KLF2		transcription regulator			1,83E-03	CXCL8,IL6,MT2A,RNASE2,TFPI2
MTTP		transporter			1,58E-02	CXCL3,MSX2
SLC12A3		transporter			2,24E-02	IL6
PICK1		enzyme			1,13E-02	SLC1A1
TLR5		transmembrane receptor			1,28E-03	CXCL3,CXCL8,IL6	33 (14)
HSP90B1		other			4,26E-02	CXCL5,IL6
LPAR1		g-protein coupled receptor			2,37E-03	CXCL8,IL6	37 (23)
NFIX		transcription regulator			6,79E-03	CXCL8,POSTN
IFNAR2		transmembrane receptor			2,57E-02	IL6,UBD
XIAP		enzyme			9,43E-06	CDK4,CXCL1,CXCL8,IL6	41 (18)
KCNMA1		ion channel			3,89E-02	CXCL8
HAS2		enzyme			4,97E-02	IL6
MAP3K2		kinase			4,97E-02	IL6
CAV1		transmembrane receptor			4,43E-02	HMOX1,IL6,SLC1A1
ETV3		transcription regulator			3,34E-02	MYB
NR4A2		ligand-dependent nuclear receptor			1,05E-02	CXCL8,HMOX1,TSFM
TOB1		transcription regulator			3,01E-02	AMOTL2,UBE2T
IL36G		cytokine			1,59E-04	CXCL1,CXCL8,IL6	36 (14)
PLA2G4A		enzyme			2,75E-03	CXCL8,IL6	28 (10)
RETN		other			2,24E-03	CXCL3,HMOX1,IL6	32 (15)
NCOA3		transcription regulator			9,08E-04	CCNE2,HES5,HMOX1,MCM7
IL1RAPL1		transmembrane receptor			1,13E-02	IL6
P2RY1		g-protein coupled receptor			3,89E-02	IL6
YES1		kinase			1,13E-02	IL6
ABCG1		transporter			1,32E-02	CXCL3,IL6
CCND2		other			4,97E-02	CDK4
PLCB3		enzyme			3,34E-02	IL6
FOXM1		transcription regulator			3,97E-02	CCNE2,IL6,MMP7
NOD2		other			8,52E-03	CXCL3,CXCL8,IL6	38 (19)
BCL2		transporter			2,34E-02	CXCL1,CXCL8,IL6
ING4		transcription regulator			4,97E-02	IL6
PTX3		other			1,24E-02	CXCL8,IL6
ADRA1B		g-protein coupled receptor			2,90E-02	IL6,MSX2
MAPK10		kinase			2,01E-03	CXCL8,IL6	31 (8)
GPS2		transcription regulator			3,01E-02	CXCL8,SOCS1
TNFSF13B		cytokine			5,46E-03	CDK4,CXCL8,NAMPT	37 (15)
CDKN1A		kinase			3,53E-02	CDK4,IL6,MCM7,UBE2T
ADRA1A		g-protein coupled receptor			2,84E-03	IL6,MMP7,MSX2
STIM1		ion channel			3,61E-03	HMOX1,IL6	29 (13)
PIN1		enzyme			7,31E-03	CCNE2,CXCL8,IL6	39 (12)
ADRA1D		g-protein coupled receptor			2,90E-02	IL6,MSX2
TNPO2		transporter			5,65E-03	CXCL8
SYK		kinase			1,20E-02	CXCL8,IL6,TFPI2
VDR		transcription regulator			8,44E-03	CXCL8,CYP3A4,IL6,SOCS1	42 (15)
LTF		peptidase			1,01E-02	CXCL3,IL6
SERPINE2		other			1,95E-02	CXCL3,IL6
GNAI1		enzyme			3,89E-02	IL6
MEP1A		peptidase			1,88E-04	CXCL8,IL6
THRA		ligand-dependent nuclear receptor			6,20E-03	CXCL3,HMOX1,IL6,MMP7	26 (9)
ATF3		transcription regulator			1,70E-03	CDK4,CXCL1,IL6,MT2A	26 (12)
Ighg2b		other			4,97E-02	IL6
FOXA2		transcription regulator			2,40E-02	DCT,IL6,RNASE2,TDO2
TYMP		growth factor			5,65E-03	CXCL8
PPIF		enzyme			1,67E-02	CXCL3,GDF5,IL6
MYO6		other			1,13E-02	HES5
RAC1		enzyme			2,23E-02	CXCL8,HMOX1,IL6
GFER		enzyme			8,67E-04	CYP3A4,IL6
MAPKAPK2		kinase			3,62E-02	CXCL8,IL6
TPSD1		peptidase			6,52E-04	CXCL8,IL6	27 (11)
MAP3K1		kinase			3,74E-02	CXCL8,HMOX1
SPHK1		kinase			3,01E-02	CXCL8,IL6
LPA		other			4,43E-02	CXCL8
GMFG		growth factor			3,34E-02	IL6
PRKAB1		kinase			2,24E-02	IL6
C6		other			3,89E-02	CXCL3
CTSB		peptidase			1,01E-02	CDK4,CXCL3
PIK3R1		kinase			1,02E-02	CXCL8,HMOX1,IL6
W-54011		chemical reagent			3,34E-02	IL6
DRD5		g-protein coupled receptor			3,34E-02	HMOX1
FCGR2A		transmembrane receptor			5,77E-04	CXCL3,CXCL8,IL6	39 (18)
USP18		peptidase			7,41E-03	IL6,SOCS1
OTUD7B		peptidase			2,79E-02	CXCL8
IL1RAP		transmembrane receptor			4,82E-05	CXCL1,CXCL8,IL6	26 (14)
MARCO		transmembrane receptor			6,52E-04	CXCL3,IL6	27 (7)
MAP3K14		kinase			6,21E-03	CXCL1,CXCL8,IL6	32 (17)
DLL3		other			2,24E-02	HES5
TRIM8		other			1,69E-02	SOCS1
IGFBP2		other			3,37E-02	LGR5,POSTN
PTAFR		g-protein coupled receptor			6,79E-03	CXCL8,IL6	36 (15)
HSPB6		other			2,24E-02	CXCL8
GRM2		g-protein coupled receptor			1,69E-02	SLC1A1
IL12A		cytokine			3,35E-03	IL6,MMP7,SOCS1	27 (9)
PTH		other			1,88E-03	CYP3A4,IL6,MSX2,POSTN,TFPI2	21 (7)
CKS1B		kinase			3,89E-02	CXCL8
MAP2K7		kinase			4,13E-02	CXCL8,TFPI2
BCL3		transcription regulator			2,35E-02	CXCL3,CXCL8
F13A1		enzyme			3,34E-02	IL6
MARK2		kinase			1,58E-02	CXCL3,NFKBIZ
SH2D3C		other			1,13E-02	IL6
IL17B		cytokine			2,24E-02	IL6
INSIG1		other			2,01E-02	CXCL3,IL6,NFKBIZ
CD3E		transmembrane receptor			5,33E-04	CDK4,IL6,MYB,SOCS1	37 (18)
LGALS4		other			5,65E-03	IL6
PROK1		growth factor			3,89E-02	CXCL8
CYBB		enzyme			1,67E-02	CXCL3,IL6
MGLL		enzyme			3,89E-02	IL6
MAP3K5		kinase			2,17E-04	CXCL8,HMOX1,IL6	33 (15)
NELFA		other			4,97E-02	CCNE2
NCOA2		transcription regulator			8,83E-03	IL6,KLRC3,MYB
DGKZ		kinase			3,34E-02	IL6
TAC1		other			1,32E-03	CXCL3,CXCL8,HMOX1,IL6	37 (19)
LRIG1		other			3,34E-02	ERBB3
F7		peptidase			1,41E-02	CXCL8,IL6
OCLN		other			4,43E-02	MMP7
IRF1		transcription regulator			3,77E-04	CDK4,CXCL3,CXCL8,IL6,MYB,SOCS1	40 (18)
DNAJA3		other			3,34E-02	CXCL8
AHR		ligand-dependent nuclear receptor			1,50E-02	CDK4,CYP3A4,IL6,MT2A,SLC1A1,TDO2
A4GALT	1,131	enzyme			2,24E-02	IL6
ZNF43		other			3,89E-02	POSTN
ZNF429		other			3,89E-02	POSTN
RPS3		enzyme			2,79E-02	CXCL8
COPA		transporter			2,24E-02	IL6
10-nitrooleate		chemical - endogenous mammalian			3,17E-03	CXCL8,IL6	25 (11)
gedatolisib		chemical drug			1,13E-02	CXCL8
SDC2		other			4,43E-02	MMP7
AGTR1		g-protein coupled receptor			2,05E-02	HMOX1,IL6
TRAF3IP2		other			1,49E-03	CXCL3,IL6,NFKBIZ	27 (9)
RNF41		enzyme			4,43E-02	ERBB3
SOX10		transcription regulator			1,24E-02	CHRNA3,ERBB3
PIP5K1B		kinase			3,34E-02	IL6
CEBPG		transcription regulator			1,68E-03	CXCL8,IL6	24 (6)
GTF2H4		transcription regulator			2,79E-02	CDK4
RNASE1		enzyme			6,19E-03	CXCL5,IL6
GHSR		g-protein coupled receptor			4,43E-02	IL6
CD163		transmembrane receptor			1,88E-04	HMOX1,IL6	22 (7)
PTPRJ		phosphatase			3,35E-03	CXCL3,IL6,NFKBIZ	26 (10)
IL25		cytokine			3,13E-02	CXCL8,IL6
CCL22		cytokine			2,79E-02	CXCL3
HNRNPA2B1		other			1,90E-04	ERBB3,IL6,SLC1A1,SVEP1,TFPI2,TOX3
AP2A1		transporter			2,24E-02	MT2A
BIRC2		enzyme			1,35E-04	CXCL1,CXCL8,IL6	37 (16)
RAB10		enzyme			1,69E-02	IL6
LPAR2		g-protein coupled receptor			6,52E-04	CXCL8,IL6	35 (21)
CHST15		enzyme			1,69E-02	IL6
NLRP12		other			1,76E-02	CXCL8,IL6
MAT2A		enzyme			5,65E-03	HMOX1
CD160		transmembrane receptor			4,97E-02	IL6
MAML3		transcription regulator			1,13E-02	HES5
RASGRP4		other			3,89E-02	IL6
FGFR2		kinase			3,68E-02	IL6,LGR5,MSX2
NFKBIZ	1,181	transcription regulator			3,61E-03	CXCL8,IL6	27 (12)
MIB1		enzyme			3,89E-02	HES5
SLC9A1		ion channel			3,34E-02	CXCL8
TNFRSF12A		transmembrane receptor			3,61E-03	CXCL8,IL6
CCL15		cytokine			4,68E-04	CXCL8,IL6	32 (6)
ADORA2B		g-protein coupled receptor			1,19E-03	CXCL3,CXCL8,IL6	28 (15)
KEAP1		transcription regulator			1,41E-02	HMOX1,IL6
NEK6		kinase			4,97E-02	IL6
HSPB8		kinase			2,01E-03	CXCL8,IL6	25 (14)
FHL2		transcription regulator			3,37E-02	CXCL8,MSX2
USF2		transcription regulator			4,80E-02	CDK4,HMOX1
NMU		other			1,38E-03	IL6,MYB
ARF6		transporter			4,97E-02	IL6
MMP8		peptidase			2,01E-03	CXCL8,IL6	35 (14)
GADD45A		other			2,50E-04	CXCL3,IL6,MMP7	34 (16)
IL12B		cytokine			4,33E-03	CXCL8,IL6,SOCS1	28 (12)
APC		enzyme			7,24E-04	ALPP,CXCL3,IL6,LGR5,MMP7
KLF6		transcription regulator			7,60E-03	CXCL8,IL6,TFPI2	24 (9)
EBF1		transcription regulator			3,82E-02	IL6,POSTN,SOCS1
IL36RN		cytokine			1,88E-04	CXCL8,IL6	15 (3)
IKBKG		kinase			4,19E-02	CXCL3,CXCL8,IL6
GRAMD4		other			5,65E-03	IL6
GPX1		enzyme			2,67E-02	CXCL3,IL6
SELP		transmembrane receptor			1,58E-02	CXCL8,IL6
SIGLEC1		other			2,24E-02	IL6
CD276		other			4,43E-02	CXCL8
RIPK3		kinase			4,97E-02	IL6
NFKBIB		transcription regulator			3,54E-03	CXCL1,CXCL8,IL6	36 (15)
SCD		enzyme			4,33E-03	CXCL3,CXCL8,IL6	29 (13)
ATG7		enzyme			3,49E-02	CXCL8,IL6
CLIC4		ion channel			3,89E-02	IL6
ITGAX		transmembrane receptor			2,24E-02	CXCL8
CXCL2		cytokine			3,61E-03	CXCL3,IL6	26 (7)
NOS1		enzyme			8,72E-03	IL6,SOCS1	16 (7)
RASGRP2		other			5,65E-03	RAP2A
PRMT2		enzyme			2,79E-02	IL6
IL18R1		transmembrane receptor			4,43E-02	IL6
EREG		growth factor			4,56E-03	CXCL3,IL6	27 (7)
BMX		kinase			2,37E-03	CXCL8,IL6	40 (16)
LY6E		other			5,63E-03	CXCL8,IL6	9 (4)
ARRB1		other			9,41E-03	CXCL8,IL6	25 (14)
TSC1		other			2,05E-02	HMOX1,IL6
ECSIT		transcription regulator			4,66E-04	CXCL8,HMOX1,IL6	37 (19)
DDIT3		transcription regulator			4,76E-03	CXCL8,HMOX1,IL6	33 (13)
C9		other			4,97E-02	CXCL3
MAD2L1		other			4,43E-02	LGR5
SENP6		peptidase			3,13E-04	CXCL8,IL6
NOTCH2		transcription regulator			2,57E-02	HES5,IL6
ADA		enzyme			1,09E-02	CXCL3,IL6
CRADD		other			1,13E-02	IL6
SMARCB1		transcription regulator			1,62E-02	CDC7,HES5,POSTN,S100A1
MAP3K10		kinase			4,43E-02	CXCL8
HOXB7		transcription regulator			1,38E-03	CXCL1,CXCL8
ETS1		transcription regulator			3,48E-02	HMOX1,MMP7,MYB,PHLDA2
LILRB3		transmembrane receptor			2,79E-02	IL6
TMSB10/TMSB4X		other			2,24E-02	MMP7
SH2B3		other			3,34E-02	HMOX1
PRMT1		enzyme			7,04E-04	CXCL3,CYP3A4,MT2A
CEBPD		transcription regulator			2,33E-03	CXCL1,CXCL3,CXCL8,IL6	26 (11)
STK38		kinase			1,69E-02	IL6
PAEP		other			4,56E-03	CXCL1,CXCL5
SOX21		transcription regulator			1,69E-02	HES5
C5AR1		g-protein coupled receptor			4,99E-03	CXCL3,CXCL8,IL6	38 (16)
CYP27B1		enzyme			1,58E-02	CYP3A4,IL6
TNC		other			1,60E-03	CXCL3,IL6,LGR5
PSMD10		transcription regulator			9,43E-06	CDK4,CXCL1,CXCL8,IL6	39 (13)
CLU		other			1,32E-02	CXCL8,IL6
BMPR1B		kinase			9,41E-03	MSX2,POSTN
COCH		other			4,97E-02	IL6
IRAK1BP1		other			2,24E-02	IL6
MECOM		transcription regulator			8,05E-03	CA3,ZFPM2
FASN		enzyme			2,35E-02	CXCL8,IL6
IL18RAP		transmembrane receptor			6,52E-04	CXCL8,IL6	42 (20)
ACOD1		enzyme			2,24E-02	IL6
KNG1		other			7,04E-04	BDKRB1,CXCL8,IL6	33 (14)
PLA2G2A		enzyme			6,52E-04	CXCL8,IL6	35 (12)
NLRC3		other			1,69E-02	IL6
Trim30a/Trim30d		other			1,69E-02	IL6
TLR1		transmembrane receptor			5,63E-03	CXCL8,IL6	25 (16)
TNFSF9		cytokine			3,17E-03	CXCL8,IL6	20 (7)
ARL5B		enzyme			2,79E-02	IL6
SASH1		other			7,60E-03	IL6,NFKBIZ,SOCS1	24 (7)
NR1D2		ligand-dependent nuclear receptor			4,97E-02	IL6
GPR32		g-protein coupled receptor			3,16E-05	CXCL8,IL6	16 (7)
TMEM9B		other			3,16E-05	CXCL8,IL6
TBC1D23		other			5,65E-03	IL6
UACA		other			4,97E-02	IL6
KIR2DL1/KIR2DL3		other			1,69E-02	IL6
ACKR3		g-protein coupled receptor			8,72E-03	CDK4,COL9A1
IL18BP		other			8,67E-04	CXCL8,IL6
ABCA1		transporter			2,24E-03	CXCL3,IL6,NAMPT	39 (16)
YBX3		transcription regulator			4,97E-02	ERBB3
RIPK1		kinase			5,20E-04	CXCL1,CXCL8,IL6	33 (19)
CCR4		g-protein coupled receptor			3,89E-02	CXCL3
ARHGEF2		other			1,69E-02	IL6
NKX3-2		transcription regulator			3,89E-02	POSTN
IL22RA1		transmembrane receptor			4,97E-02	CXCL8
LTB4R		g-protein coupled receptor			7,74E-04	CXCL3,CXCL8,IL6	26 (13)
MVP		other			6,12E-05	CXCL3,CXCL8,IL6	40 (13)
TAZ		enzyme			4,99E-03	AMOTL2,MFAP5,TFPI2
glaucocalyxin A		chemical - endogenous non-mammalian			3,34E-02	IL6
CTSK		peptidase			2,24E-02	IL6
BID		other			6,79E-03	CXCL8,IL6	38 (12)
IDR-1002		chemical reagent			1,38E-03	CXCL1,CXCL8
graptopetalum paraguayense methanol extract		chemical - endogenous non-mammalian			2,24E-02	IL6
ACS84		chemical reagent			1,69E-02	HMOX1
PTPN6		phosphatase			2,24E-03	CDK4,CXCL8,IL6	37 (18)
LAT2		other			1,38E-03	CXCL8,IL6	38 (22)
ITGB1BP1		transporter			3,89E-02	HES5
CYP3A4	-1,050	enzyme			4,43E-02	HMOX1
TRPA1		transporter			6,52E-04	CXCL3,IL6
PDPK1		kinase			7,04E-04	CXCL8,DCT,IL6	27 (13)
PTHLH		other			7,90E-03	CXCL8,IL6,MSX2	24 (10)
IL17RA		transmembrane receptor			9,26E-04	CXCL3,CXCL8,IL6	31 (13)
TNFAIP8		other			3,13E-04	CXCL3,IL6
LPAR3		g-protein coupled receptor			1,88E-04	CXCL8,IL6	32 (10)
CEACAM7		other			1,69E-02	IL6
PON1		phosphatase			2,37E-03	HMOX1,IL6	21 (7)
SGK1		kinase			6,21E-03	HES5,IL6,SLC1A1
AQP4		transporter			8,67E-04	IL6,SLC1A1
HSPD1		enzyme			9,41E-03	CXCL3,IL6	40 (21)
PELI2		kinase			1,88E-04	CXCL8,IL6	35 (11)
VEGFD		growth factor			4,43E-02	IL6
GIPR		g-protein coupled receptor			4,43E-02	IL6
TLR6		transmembrane receptor			6,79E-03	CXCL8,IL6	28 (17)
GATA1		transcription regulator			4,33E-02	CDK4,MSX2,MYB,RNASE2
IL6ST		transmembrane receptor			4,76E-03	CYP3A4,IL6,SOCS1	31 (11)
SDC1		enzyme			2,37E-03	CXCL3,IL6	37 (17)
NEU3		enzyme			3,89E-02	MMP7
IRAK1		kinase			1,85E-02	CXCL8,IL6
mir-24		microrna			1,76E-02	CDK4,IL6
mir-10		microrna			1,36E-02	ERBB3,IL6,RAP2A
LIF		cytokine			3,23E-02	CXCL8,HES5,IL6,SOCS1
IRF9		transcription regulator			1,85E-02	CXCL8,SOCS1
RUNX2		transcription regulator			3,06E-02	ALPP,CXCL8,MSX2
CXCL3	1,191	cytokine			1,35E-04	CXCL3,IL6,POSTN	27 (7)
ENTPD1		enzyme			1,68E-03	CXCL3,CXCL8	36 (12)
KRT17		other			1,32E-02	CXCL3,IL6
IRAK3		kinase			1,35E-04	CXCL3,IL6,SOCS1	26 (16)
3-hydroxydodecanoic acid		chemical - endogenous mammalian			1,13E-02	CXCL8
6-n-octylaminouracil		chemical - kinase inhibitor			1,13E-02	CXCL8
IRAK2		kinase			3,61E-03	CXCL8,IL6	24 (12)
MUSK		kinase			3,34E-02	ERBB3
RAP1A		enzyme			3,34E-02	MMP7
CXCL16		cytokine			4,43E-02	CXCL8
NPY5R		g-protein coupled receptor			2,79E-02	IL6
TPST1		enzyme			5,65E-03	IL6
BTG2		transcription regulator			3,69E-04	CXCL1,CXCL3,HMOX1	25 (7)
PTGER1		g-protein coupled receptor			2,37E-03	CXCL8,IL6	31 (13)
MAML1		transcription regulator			3,17E-03	CXCL8,HES5	19 (5)
PRKD1		kinase			2,90E-02	CXCL3,IL6
BCL10		transcription regulator			3,61E-03	CXCL8,IL6	29 (19)
HP		peptidase			3,89E-02	HMOX1
FOSL1		transcription regulator			8,83E-03	CXCL8,IL6,MT2A	13 (3)
CXCR2		g-protein coupled receptor			5,63E-03	CXCL3,IL6	37 (19)
PES1		other			1,69E-02	HMOX1
CBL		transcription regulator			3,37E-02	CXCL3,IL6
PAX3		transcription regulator			5,37E-03	DCT,GPR1,IL6,MSX2,TFPI2
MIF		cytokine			2,87E-02	CXCL3,CXCL8,IL6
MMP1		peptidase			3,62E-02	CDK4,CXCL8
WRN		enzyme			3,34E-02	CXCL8
EIF2AK2		kinase			1,45E-02	CXCL8,IL6,REC8
PNPT1		enzyme			1,68E-03	CXCL8,IL6
GLP1R		g-protein coupled receptor			3,34E-02	IL6
CRP		other			2,57E-02	CXCL8,IL6
HDAC1		transcription regulator			3,84E-03	CCNE2,COL9A1,CXCL8,IL6,LGR5,MCM7	38 (12)
PTPN1		phosphatase			3,62E-02	CXCL3,SOCS1
BMP3		growth factor			1,69E-02	MSX2
16:0 ceramide-1-phosphate		chemical - endogenous mammalian			5,65E-03	CXCL8
SOSTDC1		growth factor			1,13E-02	MSX2
CLEC4E		other			3,34E-02	CXCL3
IFIT2		other			2,24E-02	IL6
NR5A2		ligand-dependent nuclear receptor			1,40E-02	BAAT,GLS2,IL6
FCER1G		transmembrane receptor			2,05E-02	CXCL8,IL6
TYROBP		transmembrane receptor			4,76E-03	CXCL8,IL6,KLRC2
PTK2B		kinase			5,08E-03	CXCL8,SOCS1
E2F2		transcription regulator			7,90E-03	IL6,MCM7,MYB
GPX4		enzyme			1,69E-02	IL6
CITED2		transcription regulator			7,04E-04	CXCL1,CXCL8,IL6	20 (7)
Ccl2		cytokine			3,87E-02	CXCL3,IL6
KCNA3		ion channel			1,38E-03	CDK4,IL6
ERC1		other			1,69E-02	CXCL8
IL20RA		transmembrane receptor			1,69E-02	CXCL8
USP21		peptidase			2,24E-02	IL6
MYCL		transcription regulator			2,79E-02	CDK4
EHF		transcription regulator			1,40E-02	HMOX1,IL6,SAA2
DHCR7		enzyme			1,69E-02	IL6
FPR2		g-protein coupled receptor			2,75E-03	CXCL8,IL6	37 (22)
ERO1A		enzyme			1,69E-02	CXCL3
NFKBIE		transcription regulator			1,38E-03	CXCL3,CXCL8	16 (7)
filgotinib		chemical drug			4,43E-02	IL6
BTC		growth factor			3,17E-03	CXCL8,IL6	41 (22)
BET		group			3,17E-03	HMOX1,IL6
SAFB		other			3,54E-03	CXCL8,HMOX1,UBD
IL1RL1		transmembrane receptor			1,59E-04	CXCL3,CXCL8,IL6	37 (19)
ANPEP		peptidase			4,97E-02	IL6
LYN		kinase			1,28E-02	IL6,NFKBIZ,SOCS1
GALP		other			4,43E-02	IL6
CDK2		kinase			1,19E-03	CDK4,CYP3A4,MT2A
RET		kinase			2,63E-02	CXCL8,IL6,MMP7
DDT		enzyme			1,13E-02	IL6
BRD2		kinase			3,37E-02	HMOX1,IL6
ATF5		transcription regulator			4,43E-02	SAA2
TNFSF15		cytokine			1,16E-02	CXCL8,IL6
farnesyl transferase		complex			3,89E-02	IL6
RARA		ligand-dependent nuclear receptor			3,41E-02	CXCL5,CXCL8,IL6,ONECUT2,UBE2T
CCR5		g-protein coupled receptor			2,35E-02	CXCL3,IL6
CAPN1		peptidase			4,97E-02	IL6
PLAA		other			2,79E-02	IL6
CORT		other			1,41E-02	CXCL3,IL6
CHD4		enzyme			4,53E-02	HMOX1,SMOC1
RELB		transcription regulator			7,02E-03	CXCL8,IL6,MYB	20 (7)
SERPIND1		other			3,34E-02	IL6
CFTR		ion channel			1,16E-02	CXCL3,CXCL8,NFKBIZ
IFNLR1		transmembrane receptor			2,57E-02	CXCL3,IL6
HESX1		transcription regulator			3,89E-02	MYB
KIT		transmembrane receptor			7,08E-03	CXCL3,HMOX1,IL6,SOCS1	43 (17)
C7		other			4,97E-02	CXCL3
TXN		enzyme			1,97E-03	CXCL8,HMOX1,IL6	37 (16)
CASP10		peptidase			1,69E-02	IL6
NR1D1		ligand-dependent nuclear receptor			1,95E-02	NAMPT,RGR
JAK3		kinase			2,35E-02	CDK4,IL6
CSHL1		growth factor			4,39E-02	CA3,CYP3A4
FASLG		cytokine			1,67E-02	CXCL8,IL6
2-[[9-isopropyl-6-[[4-(2-pyridyl)phenyl]methylamino]purin-2-yl]amino]butan-1-ol		chemical reagent			1,68E-03	CDK4,IL6
Wfdc17		other			2,79E-02	IL6
CD300LD		other			2,24E-02	IL6
KLK1		peptidase			2,24E-02	IL6
CD300C		transmembrane receptor			2,24E-02	CXCL8
ZNF91		transcription regulator			4,43E-02	POSTN
Prg4		other			5,65E-03	IL6
CES1		enzyme			2,79E-02	IL6
BRMS1		enzyme			4,97E-02	IL6
FOXP1		other			1,85E-02	IL6,NXPH1
ADORA3		g-protein coupled receptor			6,19E-03	CXCL3,CXCL8	31 (11)
CUX1		transcription regulator			3,87E-02	CCNE2,CXCL1
Mt3		other			2,24E-02	MT2A
CD36		transmembrane receptor			3,13E-02	CXCL8,IL6
COL17A1		other			3,16E-05	CXCL8,IL6
Cox5b		other			2,79E-02	POSTN
CRIP2		other			9,46E-05	CXCL8,IL6
C5		other			4,07E-03	CXCL3,IL6	27 (7)
Gm21596/Hmgb1		transcription regulator			5,08E-03	CXCL3,IL6	35 (15)
Marcks		other			5,65E-03	IL6
Havcr1		other			4,43E-02	IL6
MUC1		other			4,53E-02	CXCL8,IL6
PPP1CC		phosphatase			2,24E-02	IL6
Ppp1cc		phosphatase			3,34E-02	IL6
RBPJ		transcription regulator			4,83E-02	GDF5,HES5,IL6
ZNF708		other			3,89E-02	POSTN
PILRA		other			3,89E-02	IL6
IL17D		cytokine			1,38E-03	CXCL8,IL6	15 (4)
MAP3K7		kinase			9,83E-03	CXCL8,HMOX1,IL6	28 (15)
Map3k7		kinase			5,95E-03	CXCL3,IL6,NFKBIZ	29 (14)
MAML2		transcription regulator			1,13E-02	HES5
NELFE		other			1,11E-03	CCNE2,CXCL8
NKRF		transcription regulator			1,69E-02	CXCL8
HIST1H1E		other			2,79E-02	HES5
BST2		other			2,24E-02	IL6
MUC5AC		peptidase			1,69E-02	MMP7
GBA		enzyme			5,65E-03	IL6
PTPN12		phosphatase			1,69E-02	IL6
FADD		other			1,28E-02	CXCL8,IL6,SOCS1
PF4		cytokine			3,69E-04	CXCL3,CXCL8,IL6	35 (17)
IL37		cytokine			2,75E-03	CXCL3,IL6	22 (7)
S100A7		other			1,68E-03	CXCL1,CXCL8	23 (7)
SIRPA		phosphatase			2,01E-03	CXCL8,IL6	29 (17)
MAP3K11		kinase			1,68E-03	CXCL8,MMP7	22 (11)
TAB1		enzyme			1,09E-02	CXCL8,IL6
BACH2		transcription regulator			2,57E-02	HMOX1,IL6
HS6ST2		enzyme			1,88E-04	CXCL8,IL6	27 (7)
ATF2		transcription regulator			1,49E-02	CXCL8,IL6,MT2A
ID2		transcription regulator			1,65E-02	CCNE2,CDK4,HES5,MYB
IRF6		transcription regulator			1,72E-03	CXCL8,IL6,SOCS1	31 (19)
HDAC8		transcription regulator			3,34E-02	SOCS1
CNTFR		transmembrane receptor			1,69E-02	CXCL8
PTGES		enzyme			3,72E-03	CXCL3,ERBB3,IL6
NME1		kinase			2,57E-02	CDK4,METTL1
DEK		transcription regulator			4,97E-02	CXCL8
LILRB1		transmembrane receptor			4,97E-02	CXCL8
TNFRSF10B		transmembrane receptor			6,52E-04	CXCL8,IL6	37 (19)
TNFRSF9		transmembrane receptor			2,05E-02	CXCL8,IL6
BCL2A1		other			3,34E-02	CXCL8
IL19		cytokine			1,13E-04	HMOX1,IL6,SOCS1	32 (13)
GADD45GIP1		other			4,43E-02	HMOX1
GNA15		enzyme			1,81E-02	CXCL8,HMOX1,IL6
CFLAR		other			9,41E-03	CXCL8,HMOX1	30 (16)
HG-9-91-01		chemical reagent			2,79E-02	IL6
SAR-20347		chemical - kinase inhibitor			3,34E-02	IL6
mito-TEMPO		chemical reagent			3,34E-02	IL6
3,6-bis(1-methyl-4-vinylpyridium)carbazole diiodide		chemical reagent			2,24E-02	MMP7
N-hydroxy-2,2-diphenylacetamide		chemical reagent			2,24E-02	IL6
3,6-bis(4-methyl-2-vinylpyrazinium)carbazole		chemical reagent			2,24E-02	MMP7
VAS-2870		chemical reagent			1,13E-02	IL6
casein kinase II inhibitor IV		chemical reagent			5,65E-03	IL6
histone deacetylase inhibitor		chemical drug			1,58E-02	MYB,PHLDA2
PSENEN		peptidase			3,89E-02	HES5
FLT3LG		cytokine			4,26E-02	CXCL3,SOCS1
SOD1		enzyme			3,19E-02	CDK4,GSTM1,HMOX1,IL6
L-sulforaphane		chemical reagent			5,65E-03	SLC1A1
pubchem compound 11483544		chemical reagent			2,79E-02	IL6
polysaccharide TA-1		chemical reagent			1,13E-02	IL6
P2pal-18S		chemical reagent			1,69E-02	IL6
15-E2-isoketal modified phosphatidylethanolamine		chemical reagent			3,89E-02	CXCL8
COG112 peptide		chemical reagent			3,34E-02	CXCL3
BP-1-102		chemical reagent			2,79E-02	IL6
pubchem compound 11368987		chemical reagent			3,89E-02	IL6
J11-Cl		chemical reagent			1,68E-03	CXCL3,IL6	37 (15)
14-oxoDHA		chemical - endogenous mammalian			1,69E-02	IL6
imipramine blue		chemical drug			1,49E-02	CCNE2,CDK4
DEETGE-CAL-Tat		chemical reagent			2,24E-02	HMOX1
N-methyl mesoporphyrin IX		chemical reagent			3,89E-02	CDK4
HA900		chemical reagent			4,97E-02	CXCL3
ITF3056		chemical reagent			2,24E-02	IL6
cyclic guanosine monophosphate-adenosine monophosphate		chemical - endogenous non-mammalian			1,11E-03	CXCL8,IL6
fluticasone		chemical drug			2,79E-02	IL6
cyclooxygenase inhibitor		chemical drug			2,24E-02	IL6
beractant		chemical drug			5,65E-03	CXCL8
sulfamethoxazole/trimethoprim		chemical drug			3,13E-04	CXCL8,IL6
St. John's wort		chemical drug			1,69E-02	CYP3A4
green tea polyphenol		chemical drug			1,58E-02	HMOX1,IL6
silibinin		chemical drug			6,48E-03	CDK4,CXCL8,IL6	42 (20)
reactive oxygen species		chemical toxicant			5,87E-03	CXCL8,ERBB3,HMOX1,IL6	34 (16)
asbestos		chemical toxicant			4,97E-02	CXCL8
superoxide		chemical - endogenous mammalian			4,56E-03	HMOX1,IL6	28 (15)
2,4,5,2',4',5'-hexachlorobiphenyl		chemical toxicant			2,51E-02	POSTN,SMOC1,ZWINT
niflumic acid		chemical drug			8,67E-04	CXCL8,IL6	28 (14)
paraquat		chemical toxicant			2,69E-02	CXCL8,HMOX1,IL6
griseofulvin		chemical drug			2,24E-02	HMOX1
ciglitazone		chemical drug			1,05E-02	CXCL1,CXCL8,IL6
sulfinpyrazone		chemical drug			1,69E-02	CYP3A4
herbimycin		chemical - kinase inhibitor			2,24E-03	CDK4,CXCL8,IL6	40 (20)
2-mercaptoacetate		chemical - endogenous non-mammalian			6,19E-03	CXCL3,IL6
montelukast		chemical drug			2,81E-05	CXCL8,IL6,RNASE2
methylamine		chemical - endogenous mammalian			2,24E-02	IL6
thenoyltrifluoroacetone		chemical reagent			3,89E-02	CXCL8
sevoflurane		chemical drug			1,68E-03	HMOX1,IL6	25 (10)
dacarbazine		chemical drug			3,89E-02	CXCL8
mitoxantrone		chemical drug			2,05E-02	CXCL8,IL6
diquat		chemical toxicant			3,89E-02	HMOX1
dimethylnitrosamine		chemical toxicant			2,67E-02	HMOX1,IL6
zoledronic acid		chemical drug			2,05E-02	CXCL8,IL6
neopterin		chemical - endogenous non-mammalian			2,24E-02	IL6
pyrazole		chemical - endogenous non-mammalian			2,24E-02	HMOX1
phenoxyacetic acid		chemical reagent			1,13E-02	MYB
amiodarone		chemical drug			1,10E-03	CA3,CXCL8,HMOX1
advanced glycation end-products		chemical - endogenous mammalian			2,57E-02	CXCL8,IL6
EGTA acetoxymethyl ester		chemical reagent			3,34E-02	CXCL8
URB597		chemical drug			1,69E-02	IL6
rimonabant		chemical drug			8,72E-03	CXCL8,IL6	37 (18)
neocuproine		chemical reagent			1,13E-02	CXCL1
metyrapone		chemical drug			3,61E-03	CYP3A4,IL6	27 (10)
bryostatin 1		chemical drug			1,09E-02	CXCL8,IL6
compound 48/80		chemical reagent			1,13E-02	IL6
olmesartan medoxomil		chemical drug			3,34E-02	IL6
methylmercury		chemical toxicant			6,21E-03	HMOX1,IL6,SLC1A1	23 (9)
R59949		chemical - kinase inhibitor			4,43E-02	CXCL8
coumestrol		chemical toxicant			4,43E-02	IL6
carvedilol		chemical drug			6,19E-03	HMOX1,IL6	23 (7)
ifosfamide		chemical drug			3,34E-02	CYP3A4
N-(3-oxododecanoyl)-homoserine lactone		chemical reagent			2,75E-03	CXCL8,IL6
4-(2-aminoethyl)benzenesulfonylfluoride		chemical - protease inhibitor			1,24E-02	CXCL8,HMOX1
terfenadine		chemical drug			2,79E-02	IL6
niacinamide		chemical - endogenous mammalian			3,74E-02	CXCL8,IL6
ubiquinone 9		chemical - endogenous non-mammalian			3,89E-02	IL6
cytochalasin D		chemical toxicant			2,79E-02	CXCL8,IL6
nitric oxide		chemical - endogenous mammalian			1,30E-02	CXCL8,GSTM1,HMOX1,IL6
tempo		chemical reagent			1,69E-02	HMOX1
chlorpyrifos		chemical toxicant			4,43E-02	HMOX1
isoflurane		chemical drug			1,01E-02	HMOX1,IL6
ketamine		chemical drug			6,79E-03	CXCL8,HMOX1	24 (9)
CP 96345		chemical drug			2,79E-02	CXCL8
sorafenib		chemical drug			1,10E-03	CDK4,CXCL8,SOCS1	9 (4)
capsazepine		chemical toxicant			4,97E-02	CXCL8
filipin		chemical - endogenous non-mammalian			1,69E-02	CXCL8
ethyl pyruvate		chemical drug			4,07E-03	HMOX1,IL6	25 (9)
6-methylsulfinylhexyl isothiocyanate		chemical reagent			3,89E-02	IL6
fomepizole		chemical drug			1,69E-02	HMOX1
chloroquine		chemical drug			3,35E-03	CXCL8,IL6,SOCS1	29 (15)
1,4-bis[2-(3,5-dichloropyridyloxy)]benzene		chemical toxicant			3,00E-02	CDK4,CYP3A4,MCM7
delta-aminolevulinic acid		chemical - endogenous mammalian			3,34E-02	HMOX1
BAPTA-AM		chemical reagent			2,24E-03	CXCL8,IL6,SOCS1	29 (15)
pimagedine		chemical drug			1,49E-03	CXCL8,HMOX1,IL6	27 (11)
JAK inhibitor I		chemical - kinase inhibitor			8,72E-03	CXCL1,CXCL3
edaravone		chemical drug			1,38E-03	CXCL3,IL6	26 (7)
Pam3-Cys		chemical toxicant			2,24E-03	CXCL3,CXCL8,IL6	37 (18)
astemizole		chemical drug			9,46E-05	CYP3A4,IL6
dexmedetomidine		chemical drug			3,17E-03	CXCL8,IL6	39 (21)
1,10-phenanthroline		chemical toxicant			2,01E-03	ALPP,HMOX1
2,2-dimethylbutyric acid		chemical drug			1,69E-02	MYB
trimethyloxamine		chemical - endogenous non-mammalian			1,69E-02	IL6
ketanserin		chemical drug			2,24E-02	IL6
ethylene glycol tetraacetic acid		chemical reagent			1,95E-02	CXCL8,IL6
rotenone		chemical toxicant			4,33E-03	HMOX1,IL6,MSX2	28 (12)
ammonium trichloro(dioxoethylene-O,O'-)tellurate		chemical drug			4,97E-02	IL6
tranilast		chemical drug			2,17E-04	CXCL1,CXCL8,IL6	37 (13)
hexamethonium		chemical drug			5,65E-03	IL6
GW 4064		chemical toxicant			4,00E-02	APOF,BAAT
urethane		chemical toxicant			1,24E-02	CDK4,HMOX1
gabexate		chemical drug			9,46E-05	CXCL3,IL6	35 (15)
Sb202190		chemical - kinase inhibitor			3,19E-02	CXCL8,HMOX1,IL6
TPCA-1		chemical - kinase inhibitor			6,52E-04	CXCL8,IL6	31 (7)
emricasan		chemical drug			3,34E-02	CXCL3
hydroxychloroquine		chemical drug			3,89E-02	IL6
CITCO		chemical reagent			4,43E-02	CYP3A4
ascomycin		chemical reagent			2,24E-02	CXCL8
10-(6'-ubiquinonyl)decyltriphenylphosphonium		chemical drug			3,34E-02	IL6
sulfasalazine		chemical drug			5,08E-03	CXCL8,MMP7	24 (10)
anisomycin		chemical - endogenous non-mammalian			3,54E-03	CXCL8,IL6,POSTN	36 (16)
okadaic acid		chemical toxicant			1,45E-02	CDK4,CXCL8,IL6
carbon monoxide		chemical - endogenous mammalian			4,67E-02	HMOX1,IL6
pustulan		chemical reagent			5,65E-03	CXCL8
KN-62		chemical - kinase inhibitor			8,72E-03	CXCL8,IL6	34 (17)
PQQ cofactor		chemical - endogenous non-mammalian			3,89E-02	HMOX1
E-4031		chemical drug			1,13E-02	IL6
2-mercaptoethanol		chemical - endogenous mammalian			3,89E-02	HMOX1
cysteamine		chemical drug			4,97E-02	HMOX1
aristolochic acid I		chemical toxicant			4,43E-02	HMOX1
lansoprazole		chemical drug			2,24E-02	CXCL8
NS-398		chemical reagent			1,36E-02	CXCL8,IL6,TFPI2
dipyridamole		chemical drug			7,41E-03	HMOX1,IL6	23 (7)
SD-282		chemical - kinase inhibitor			2,79E-02	CXCL8
orlistat		chemical drug			8,67E-04	CXCL8,CYP3A4
brefeldin A		chemical - endogenous non-mammalian			3,25E-02	CXCL3,HMOX1
L-lactic acid		chemical - endogenous mammalian			4,43E-02	IL6
phenyl-N-tert-butylnitrone		chemical reagent			1,13E-04	CXCL8,HMOX1,IL6	27 (11)
zafirlukast		chemical drug			1,13E-02	CXCL8
cibacron blue F 3GA		chemical reagent			1,69E-02	CXCL8
L-threo-safingol		chemical drug			5,65E-03	CXCL8
dofetilide		chemical drug			1,13E-02	IL6
losartan potassium		chemical drug			2,28E-02	CXCL8,IL6,POSTN
hydroquinone		chemical - endogenous mammalian			2,37E-03	HMOX1,IL6	39 (17)
desethylamiodarone		chemical - endogenous mammalian			1,13E-02	CXCL8
nevirapine		chemical drug			2,24E-02	CYP3A4
pranlukast		chemical drug			4,43E-02	RNASE2
ritonavir		chemical drug			1,28E-03	CXCL8,CYP3A4,IL6,MYB,SPOCD1	8 (2)
2,3-dioxo-6-nitro-7-sulfamoylbenzo(f)quinoxaline		chemical reagent			3,34E-02	IL6
alpha-methylhydrocinnamic acid		chemical - endogenous mammalian			2,24E-02	MYB
fexofenadine		chemical drug			1,69E-02	CYP3A4
H89		chemical - kinase inhibitor			4,43E-02	CXCL8,HMOX1,IL6
BAY-u9773		chemical reagent			1,13E-02	IL6
Y 27632		chemical drug			4,94E-02	CDK4,IL6
aspirin		chemical drug			1,81E-02	CXCL1,CXCL8,IL6
triphenyltin		chemical toxicant			1,69E-02	IL6
ciclopirox olamine		chemical drug			4,43E-02	CDK4
BIBX1522		chemical - kinase inhibitor			1,13E-02	CXCL8
imiquimod		chemical drug			1,13E-02	CXCL8,HMOX1,IL6
ketoconazole		chemical drug			1,16E-02	CXCL8,CYP3A4
thalidomide		chemical drug			1,67E-02	CXCL8,IL6
pyridoxamine		chemical - endogenous mammalian			4,68E-04	CXCL8,IL6
S-efavirenz		chemical drug			1,69E-02	CYP3A4
PD 168393		chemical - kinase inhibitor			4,97E-02	CXCL8
clobenpropit		chemical reagent			2,24E-02	IL6
captopril		chemical drug			9,16E-03	HMOX1,IL6,POSTN	34 (10)
dimethyl sulfoxide		chemical drug			3,68E-02	CA3,CXCL8,HMOX1
desipramine		chemical drug			2,87E-04	ADRA2A,HMOX1,IL6	25 (9)
GW3965		chemical reagent			9,16E-03	ADRA2A,CXCL8,IL6	24 (5)
1,1-dimethyl-4-phenylpiperazinium iodide		chemical drug			2,24E-02	IL6
carbonyl cyanide m-chlorophenyl hydrazone		chemical toxicant			3,35E-03	CXCL8,NAMPT,NFKBIZ	27 (7)
di(2-ethylhexyl) phthalate		chemical toxicant			4,00E-02	CXCL1,CXCL8
ethacrynic acid		chemical drug			2,79E-02	HMOX1
RWJ 67657		chemical - kinase inhibitor			3,34E-02	CXCL8
butyrine		chemical - endogenous mammalian			1,13E-02	MYB
erythromycin		chemical drug			3,61E-03	CXCL8,IL6	34 (14)
D609		chemical reagent			4,07E-03	CXCL8,IL6	30 (14)
bergamottin		chemical - endogenous non-mammalian			3,34E-02	CYP3A4
barbiturate		chemical drug			1,69E-02	CYP3A4
phenol derivative		chemical toxicant			2,79E-02	HMOX1
exemestane		chemical drug			4,43E-02	HMOX1
rifapentine		chemical drug			5,65E-03	CYP3A4
10-hydroxy docosahexaenoic acid		chemical - endogenous mammalian			1,69E-02	IL6
prednisolone acetate		chemical drug			5,65E-03	IL6
trovafloxacin		chemical drug			6,75E-03	CXCL3,HMOX1,IL6	33 (10)
nitazoxanide		chemical drug			5,65E-03	IL6
oseltamivir		chemical drug			1,69E-02	IL6
estropipate		chemical drug			5,65E-03	CYP3A4
MALP-2s		chemical reagent			1,09E-02	CXCL3,IL6
salvianolic acid A		chemical reagent			2,24E-02	HMOX1
ISRIB		chemical reagent			1,69E-02	IL6
LFM-A13		chemical - kinase inhibitor			1,13E-02	HMOX1
isoproterenol		chemical drug			4,99E-02	HMOX1,IL6,NAMPT
dihydrosphingosine 1-phosphate		chemical - endogenous mammalian			2,24E-02	IL6
sphingosine-1-phosphate		chemical - endogenous mammalian			1,36E-02	ALPP,CXCL8,IL6
alendronic acid		chemical drug			6,19E-03	CXCL8,IL6
clodronic acid		chemical drug			1,32E-02	HMOX1,IL6
prochlorperazine		chemical drug			5,65E-03	CCNE2
fluvastatin		chemical drug			1,19E-03	CXCL8,HMOX1,IL6	42 (20)
cerivastatin		chemical drug			9,49E-03	CXCL8,HMOX1,IL6	38 (16)
pravastatin		chemical drug			4,39E-02	HMOX1,IL6
calcifediol		chemical - endogenous mammalian			9,41E-03	CXCL8,IL6	15 (3)
latrunculin A		chemical toxicant			3,89E-02	IL6
aurothiomalate		chemical drug			2,79E-02	HMOX1
erlotinib		chemical drug			5,22E-03	CXCL1,CXCL8,IL6	28 (15)
KIRA6		chemical reagent			5,65E-03	IL6
ketotifen		chemical drug			1,69E-02	IL6
diazepam		chemical drug			3,89E-02	CXCL8
flunitrazepam		chemical drug			5,65E-03	CXCL8
rabeprazole		chemical drug			3,89E-02	CXCL3
oxcarbazepine		chemical drug			5,65E-03	CYP3A4
pantoprazole		chemical drug			5,65E-03	HMOX1
lomefloxacin		chemical drug			2,24E-02	HMOX1
flutamide		chemical drug			7,31E-03	CYP3A4,GSTM1,IL6
rosuvastatin		chemical drug			1,32E-02	HMOX1,IL6
fingolimod		chemical drug			4,67E-02	CDK4,IL6
benzo(a)pyrene		chemical toxicant			3,68E-02	CYP3A4,GSTM1,HMOX1,ZWINT
minocycline		chemical drug			5,70E-03	CDK4,CXCL8,IL6	36 (16)
9,10-dimethyl-1,2-benzanthracene		chemical toxicant			3,25E-02	CXCL3,IL6
tolrestat		chemical drug			5,65E-03	CXCL8
modafinil		chemical drug			1,69E-02	CYP3A4
suramin		chemical drug			5,77E-04	CXCL8,HMOX1,IL6	36 (19)
3-methylcholanthrene		chemical toxicant			3,62E-02	CYP3A4,GSTM1
benzo(a)pyrene-3,6-quinone		chemical toxicant			5,65E-03	HMOX1
vitamin K3		chemical drug			1,16E-02	HMOX1,NAMPT
carnosol		chemical - endogenous non-mammalian			4,43E-02	HMOX1
diacerein		chemical drug			3,89E-02	IL6
carbon tetrachloride		chemical toxicant			3,14E-02	CA3,GSTM1,HMOX1,IL6
protoporphyrin IX		chemical - endogenous mammalian			1,13E-02	HMOX1
SB 216763		chemical toxicant			1,39E-03	CXCL8,IL6,MSX2	34 (17)
ramiprilat		chemical - endogenous mammalian			5,65E-03	IL6
melatonin		chemical - endogenous mammalian			2,63E-02	CXCL8,HMOX1,IL6
mitomycin C		chemical drug			4,67E-02	ATP23,CXCL8
JWH-015		chemical reagent			3,34E-02	IL6
ketorolac		chemical drug			1,11E-03	CXCL8,IL6	26 (11)
Go 6976		chemical - kinase inhibitor			3,72E-03	CXCL3,CXCL8,HMOX1	40 (20)
bilirubin		chemical - endogenous mammalian			5,63E-03	CXCL8,CYP3A4
paxilline		chemical - endogenous non-mammalian			2,79E-02	IL6
tropisetron		chemical drug			5,65E-03	IL6
semaxinib		chemical drug			1,49E-02	HMOX1,IL6
R-WIN 55,212		chemical reagent			6,39E-04	CDK4,CXCL8,IL6	39 (17)
opioid		chemical drug			2,79E-02	HMOX1
flavonoid		chemical - endogenous non-mammalian			2,24E-02	HMOX1
nomifensine		chemical drug			1,69E-02	IL6
praziquantel		chemical drug			3,34E-02	CXCL8
wax ester		chemical - endogenous non-mammalian			1,13E-02	IL6
cromolyn		chemical drug			2,24E-02	IL6
grepafloxacin		chemical drug			3,13E-04	CXCL8,IL6
isradipine		chemical drug			1,69E-02	CYP3A4
manidipine		chemical drug			6,52E-04	CXCL8,IL6
nifedipine		chemical drug			8,83E-03	CYP3A4,IL6,POSTN	17 (4)
AGI-1067		chemical drug			3,34E-02	IL6
chlorogenic acid		chemical drug			5,08E-03	HMOX1,IL6	38 (16)
eugenol		chemical - endogenous non-mammalian			6,52E-04	CXCL8,IL6
magnolol		chemical - endogenous non-mammalian			4,56E-03	CXCL8,IL6	38 (18)
propyl gallate		chemical toxicant			3,34E-02	CXCL8
SF 6847		chemical toxicant			1,13E-02	CXCL8
protocatechuic acid		chemical - endogenous non-mammalian			4,43E-02	HMOX1
2,4-dinitrophenol		chemical toxicant			4,43E-02	IL6
epicatechin gallate		chemical drug			7,41E-03	CXCL8,IL6	38 (16)
rhodioloside		chemical - endogenous non-mammalian			4,97E-02	IL6
3-hydroxyanthranilic acid		chemical - endogenous mammalian			3,34E-02	HMOX1
propofol		chemical drug			2,05E-02	HMOX1,IL6
piceatannol		chemical - endogenous non-mammalian			3,69E-04	CXCL5,HMOX1,IL6	38 (18)
rosmarinic acid		chemical - endogenous non-mammalian			1,68E-03	CXCL8,IL6	20 (6)
tiron		chemical reagent			1,11E-03	HMOX1,IL6	31 (17)
gallic acid		chemical - endogenous non-mammalian			2,75E-03	CXCL8,IL6	31 (17)
4-methylcatechol		chemical - endogenous mammalian			2,24E-02	HMOX1
phloretin		chemical - endogenous non-mammalian			1,69E-02	HMOX1
tert-butyl-hydroquinone		chemical reagent			1,32E-02	HMOX1,RAP2A,SLC1A1
salicylic acid		chemical drug			3,37E-02	CXCL8,IL6
silver nitrate		chemical drug			1,69E-02	HMOX1
cadmium sulfate		chemical toxicant			2,24E-02	HMOX1
sodium arsenite		chemical drug			3,54E-03	CXCL8,HMOX1,SOCS1	38 (15)
magnesium sulfate		chemical drug			4,43E-02	IL6
nitroprusside		chemical drug			3,25E-02	CXCL3,HMOX1
cobalt chloride		chemical reagent			1,02E-02	CXCL8,HMOX1,SLC1A1
manganese chloride		chemical reagent			2,24E-02	IL6
copper sulfate		chemical drug			3,34E-02	HMOX1
potassium iodide		chemical drug			5,65E-03	CXCL8
zinc sulfate		chemical drug			5,08E-03	HMOX1,IL6	33 (16)
magnesium chloride		chemical drug			1,69E-02	IL6
sodium chloride		chemical - endogenous mammalian			5,46E-03	ADRA2A,CXCL8,HMOX1	38 (12)
arsenic trioxide		chemical drug			4,91E-02	CXCL8,HMOX1,MT2A
mercuric chloride		chemical toxicant			1,76E-02	GSTM1,HMOX1
nickel subsulfide		chemical toxicant			1,69E-02	CXCL8
nickel chloride		chemical toxicant			4,97E-02	IL6
cadmium chloride		chemical toxicant			2,84E-03	GSTM1,HMOX1,MCM7	22 (7)
hypochlorous acid		chemical drug			3,34E-02	IL6
hydrogen sulfide		chemical - endogenous mammalian			3,61E-03	CXCL8,HMOX1	33 (17)
hydrochloric acid		chemical - endogenous non-mammalian			7,89E-06	CXCL3,CXCL8,GLS2,IL6	28 (12)
spermine nitric oxide complex		chemical toxicant			2,37E-03	CXCL8,HMOX1	24 (8)
heme arginate		chemical drug			1,13E-02	HMOX1
chlorophyllin		chemical toxicant			1,88E-04	CXCL8,HMOX1
retinol		chemical drug			4,56E-03	CXCL8,IL6	19 (7)
alpha-tocopherol		chemical drug			3,69E-04	CXCL3,HMOX1,IL6	40 (20)
retinaldehyde		chemical - endogenous mammalian			2,24E-02	IL6
ascorbic acid		chemical - endogenous mammalian			9,49E-03	CXCL8,IL6,MSX2	33 (15)
thioridazine		chemical drug			5,08E-03	CCNE2,CDK4
levofloxacin		chemical drug			8,67E-04	CXCL8,IL6
1-chloro-2,4-dinitrobenzene		chemical drug			3,13E-04	HMOX1,IL6
2,4-dinitrobenzenesulfonic acid		chemical reagent			4,97E-02	IL6
voriconazole		chemical drug			1,69E-02	CYP3A4
bromobenzene		chemical toxicant			7,02E-03	GSTM1,HMOX1,UBD
fatty acid		chemical - endogenous mammalian			2,34E-02	CXCL8,HMOX1,IL6
vapreotide		biologic drug			2,24E-02	CXCL8
Boc-D-FMK		chemical reagent			3,89E-02	CXCL8
Phe-Pro-Arg-chloromethyl ketone		chemical - protease inhibitor			2,24E-02	HMOX1
L-JNK inhibitor I		chemical reagent			1,13E-02	HMOX1
des-Arg-9 bradykinin		chemical - endogenous mammalian			1,13E-02	CXCL5
N-[N-(3,5-difluorophenacetyl-L-Ala)]-S-phenylglycine t-butyl ester		chemical - protease inhibitor			4,16E-04	HES5,IL6,MSX2	24 (7)
Z-YVAD-FMK		chemical reagent			1,13E-02	CXCL8
D-JNK inhibitor I		chemical drug			1,13E-02	CXCL8
Z-IETD-FMK		chemical - protease inhibitor			3,34E-02	CXCL8
N-acetylmuramyl-L-alanyl-D-isoglutamine		chemical - endogenous non-mammalian			4,99E-03	CXCL3,CXCL8,IL6	37 (18)
poly-L-lysine		chemical reagent			2,37E-03	CXCL8,IL6	26 (13)
TAPI		chemical - protease inhibitor			1,69E-02	CXCL8
proteasome inhibitor PSI		chemical - protease inhibitor			1,24E-02	HMOX1,IL6
polaprezinc		chemical drug			4,43E-02	CXCL8
cyclosporin		biologic drug			3,89E-02	CXCL8
polymyxin B		biologic drug			8,67E-04	CXCL8,IL6	16 (8)
palmitoyl-Cys((RS)-2,3-di(palmitoyloxy)-propyl)-Ala-Gly-OH		chemical reagent			8,67E-04	CXCL8,IL6	19 (7)
N-formyl-Met-Leu-Phe		chemical reagent			2,57E-02	CXCL8,SOCS1
Z-VEID-FMK		chemical reagent			3,34E-02	CDK4
BQ 123		chemical drug			4,97E-02	IL6
insulin glargine		chemical drug			2,24E-02	IL6
glutathione		chemical - endogenous mammalian			4,13E-02	HMOX1,IL6
ceruletide		biologic drug			6,79E-03	CXCL3,HMOX1	26 (7)
exenatide		biologic drug			1,24E-02	HMOX1,IL6
zVAD-FMK		chemical - protease inhibitor			1,76E-02	CDK4,CXCL3
stallimycin		biologic drug			2,24E-03	CXCL8,GDF5,IL6
microcystin-LR		chemical toxicant			2,24E-02	IL6
S-(2,3-bispalmitoyloxypropyl)-cysteine-GDPKHPKSF		chemical reagent			5,63E-03	CXCL8,IL6	33 (14)
vitamin K		chemical - endogenous mammalian			2,24E-02	CYP3A4
bisindolylmaleimide I		chemical - kinase inhibitor			2,28E-02	CXCL8,HMOX1,IL6
Ro31-8220		chemical - kinase inhibitor			1,97E-03	CXCL8,HMOX1,IL6	44 (22)
tenidap		chemical drug			1,69E-02	IL6
bisindolylmaleimide		chemical - kinase inhibitor			9,41E-03	CXCL8,IL6	26 (14)
salvin		chemical toxicant			1,87E-04	CXCL8,CYP3A4,IL6	20 (7)
squalene		chemical - endogenous mammalian			1,69E-02	IL6
huperzine A		chemical drug			4,43E-02	IL6
andrographolide		chemical drug			1,67E-02	HMOX1,IL6
deoxynivalenol		chemical toxicant			1,16E-02	CXCL8,IL6
gossypol		chemical drug			1,38E-03	CXCL1,CXCL8
parthenolide		chemical drug			7,74E-04	CXCL8,HMOX1,IL6	39 (19)
bardoxolone methyl		chemical drug			1,24E-02	HMOX1,IL6
artemisinin		chemical drug			4,43E-02	CDK4
perillaldehyde		chemical - endogenous non-mammalian			1,13E-02	IL6
baicalein		chemical - endogenous non-mammalian			1,84E-03	CXCL8,HMOX1,IL6	37 (17)
luteolin 7-O-beta-D-glucoside		chemical - endogenous non-mammalian			5,65E-03	HMOX1
beta-naphthoflavone		chemical toxicant			3,37E-02	CYP3A4,GSTM1
naringenin		chemical - endogenous non-mammalian			2,71E-05	CXCL1,CXCL5,CXCL8,HMOX1	27 (13)
quercetin		chemical drug			4,27E-02	CXCL8,HMOX1,IL6
hexamethoxyflavone		chemical toxicant			1,11E-03	CXCL8,IL6	29 (15)
scopoletin		chemical - endogenous non-mammalian			3,34E-02	IL6
ampelopsin		chemical - endogenous non-mammalian			1,69E-02	HMOX1
taxifolin		chemical - endogenous non-mammalian			2,24E-02	HMOX1
luteolin		chemical - endogenous non-mammalian			4,12E-03	CDK4,HMOX1,IL6	42 (20)
methyllycaconitine		chemical toxicant			2,24E-02	IL6
buprenorphine		chemical drug			1,69E-02	CYP3A4
sanguinarine		chemical - endogenous non-mammalian			3,89E-02	HMOX1
monocrotaline		chemical toxicant			2,15E-02	HMOX1,IL6
theophylline		chemical drug			1,68E-03	CXCL8,IL6	35 (13)
UCN-01		chemical drug			8,72E-03	CDK4,CXCL8	43 (23)
tetrahydropalmatine		chemical - endogenous non-mammalian			1,13E-02	CXCL8
pentazocine		chemical drug			4,97E-02	HMOX1
D-tubocurarine		chemical drug			2,75E-03	IL6,TFPI2
arecoline		chemical drug			4,56E-03	HMOX1,IL6	33 (18)
vinblastine		chemical drug			1,24E-02	CYP3A4,IL6
pentoxifylline		chemical drug			1,19E-03	CXCL3,IL6,POSTN	38 (12)
chelerythrine		chemical drug			5,63E-03	CXCL3,IL6	37 (19)
epinephrine		chemical - endogenous mammalian			9,16E-03	ADRA2A,CXCL8,IL6	40 (15)
dobutamine		chemical drug			1,69E-02	HMOX1
dopamine		chemical - endogenous mammalian			2,23E-02	CXCL8,HMOX1,IL6
ferricyanide		chemical reagent			5,65E-03	HMOX1
thioctic acid		chemical drug			4,12E-03	CXCL8,HMOX1,IL6	28 (15)
lithium		chemical drug			1,24E-02	ADRA2A,CXCL8,IL6
tyrphostin AG 18		chemical - kinase inhibitor			1,69E-02	IL6
ceftriaxone		chemical drug			2,79E-02	SLC1A1
CV 3988		chemical reagent			3,34E-02	IL6
lipoarabinomannan		chemical - endogenous non-mammalian			7,41E-03	CXCL8,ERBB3
lipoteichoic acid		chemical - endogenous non-mammalian			7,02E-03	CXCL8,HMOX1,IL6	36 (17)
n-3 fatty acids		chemical drug			3,01E-02	HMOX1,IL6
oleic acid		chemical - endogenous mammalian			2,69E-02	CXCL8,HMOX1,IL6
arachidic acid		chemical - endogenous non-mammalian			4,97E-02	IL6
saturated fatty acid		chemical - other			4,97E-02	IL6
non-esterified fatty acid		chemical - endogenous mammalian			3,89E-02	IL6
lauric acid		chemical - endogenous mammalian			3,17E-03	CXCL8,IL6	40 (19)
neuroprotectin D1		chemical - endogenous mammalian			4,56E-03	HMOX1,IL6	21 (7)
12(S)-HPETE		chemical - endogenous mammalian			1,13E-02	IL6
arachidonyltrifluoromethane		chemical reagent			4,97E-02	CXCL3
bis-pom-pmea		chemical drug			1,13E-02	IL6
CpG ODN 1826		chemical reagent			1,02E-02	CXCL3,CXCL8,IL6
poly dA-dT		chemical reagent			7,41E-03	CXCL8,IL6	23 (6)
CpG ODN 2006		chemical reagent			5,22E-03	CXCL8,IL6,NFKBIZ	28 (14)
poly(U)RNA		chemical reagent			4,68E-04	CXCL8,IL6	20 (6)
CpG oligonucleotide		chemical drug			4,83E-02	CXCL8,IL6,NFKBIZ
poly A-poly T		chemical reagent			1,69E-02	IL6
loxoribine		chemical drug			2,75E-03	CXCL8,IL6	25 (11)
vidarabine		chemical drug			2,79E-02	IL6
8-oxo-7-hydrodeoxyguanosine		chemical - endogenous mammalian			2,01E-03	CXCL8,IL6	16 (7)
ribavirin		chemical drug			2,35E-02	CXCL8,IL6
SR 31747		chemical drug			1,69E-02	IL6
poractant alfa		chemical drug			5,65E-03	CXCL8
dapsone		chemical drug			2,79E-02	CXCL8
rebamipide		chemical drug			3,61E-03	CXCL8,IL6	31 (11)
titanium		chemical reagent			1,69E-02	IL6
dichlorovinylcysteine		chemical toxicant			1,16E-02	CDK4,IL6
ilomastat		chemical drug			6,79E-03	CXCL3,CXCL8	32 (13)
tosylphenylalanyl chloromethyl ketone		chemical - protease inhibitor			8,05E-03	CXCL8,IL6	38 (20)
procysteine		chemical drug			2,24E-02	IL6
amastatin		chemical - protease inhibitor			5,65E-03	IL6
tosyllysine chloromethyl ketone		chemical - protease inhibitor			4,43E-02	BDKRB1
zofenopril		chemical drug			4,68E-04	HMOX1,IL6
L-N6-(1-iminoethyl)-lysine		chemical reagent			4,97E-02	HMOX1
1-methyl-DL-tryptophan		chemical drug			2,24E-02	IL6
N-methyl-L-arginine		chemical - endogenous mammalian			1,16E-02	CXCL3,HMOX1
N-chlorotaurine		chemical - kinase inhibitor			4,97E-02	HMOX1
L-homocysteine		chemical - endogenous mammalian			2,79E-02	CXCL8
homocysteine		chemical - endogenous mammalian			1,16E-02	CXCL8,HMOX1,IL6
fucoidin		chemical reagent			5,77E-04	BDKRB1,CXCL8,IL6	25 (13)
methyl-beta-cyclodextrin		chemical drug			8,05E-03	CXCL8,IL6	31 (16)
curdlan		chemical - endogenous non-mammalian			9,41E-03	CXCL8,IL6	39 (18)
carrageenan		chemical - endogenous non-mammalian			2,38E-03	CXCL3,CXCL8,IL6	33 (18)
cyclomaltodextrin		chemical drug			2,37E-03	CXCL3,IL6
Vi capsular polysaccharide		chemical drug			1,88E-04	CXCL8,IL6	23 (7)
auranofin		chemical drug			4,82E-05	CXCL8,HMOX1,IL6	38 (20)
D-mannose		chemical - endogenous mammalian			1,13E-02	CXCL8
aurothioglucose		chemical drug			4,97E-02	HMOX1
N-acetylglucosamine		chemical - endogenous mammalian			2,79E-02	IL6
glucosamine		chemical - endogenous mammalian			3,25E-02	CXCL1,CXCL3
lactulose		chemical - endogenous mammalian			5,65E-03	CXCL8
25-hydroxycholesterol		chemical reagent			5,70E-03	CXCL8,HMOX1,IL6	29 (14)
nandrolone		chemical drug			1,68E-03	HMOX1,IL6
medroxyprogesterone acetate		chemical drug			3,61E-02	CYP3A4,IL6,TFPI2
danazol		chemical drug			9,46E-05	CXCL8,IL6
3,20-pregnanedione		chemical - endogenous mammalian			1,13E-02	CYP3A4
3',4',7-trihydroxyisoflavone		chemical - endogenous non-mammalian			3,34E-02	CDK4
vinpocetine		chemical drug			6,52E-04	CXCL3,CXCL8	31 (7)
pyocyanin		chemical reagent			2,24E-02	CXCL8
lead acetate		chemical toxicant			4,43E-02	GSTM1
Cd2+		chemical toxicant			2,75E-03	CXCL3,HMOX1
Cr6+		chemical reagent			4,43E-02	MT2A
Hg2+		chemical - endogenous non-mammalian			2,79E-02	HMOX1
V2+		chemical toxicant			5,65E-03	CXCL8
Pb2+		chemical reagent			2,24E-02	HMOX1
cumene hydroperoxide		chemical toxicant			2,24E-02	CXCL3
arsenite		chemical toxicant			2,39E-02	CXCL3,CXCL8,HMOX1
iron		chemical - endogenous mammalian			3,62E-02	HMOX1,IL6
chromium		chemical drug			3,62E-02	CXCL8,ZWINT
zinc		chemical drug			1,21E-03	CDK4,HMOX1,IL6,MT2A	46 (21)
TCF		group			1,49E-02	LGR5,MMP7,MSX2
