# Supplementary material for: An Inflammatory Landscape for Preoperative Neurologic Deficits in Glioblastoma
Source: Front Genet. 2019 Jun 4;10:488. doi: 10.3389/fgene.2019.00488 (PMC6559211; doi:10.3389/fgene.2019.00488)
Supplement: Supplementary file 6 [file Table_6.XLSX]

## Sheet: Upregulated_CT.DEGs.subtype
Supplementary Table 6A. Upregulated CT DEGs overlapping with GBM mesenchymal genes gathered from 2 lists: Verhaak et al., 2010 and Wang et al., 2017. In bolded red are DEGs that are found in both lists of mesenchymal genes.
Verhaak et al., 2010 mesenchymal subtype genes overlapping with our list of upregulated CT DEGs
Gene	Gene.Name	Mean Expression (No Neurologic Deficit)	Mean Expression (Yes Neurologic Deficit)	Fold Change	FDR
ALDH3B1	aldehyde dehydrogenase 3 family member B1	5.65	6.12	0.606425	0.0288498
ALOX5	arachidonate 5-lipoxygenase	4.84	5.77	0.732449	0.0168785
C5AR1	complement C5a receptor 1	5.53	6.23	0.781918	0.012733
CDCP1	CUB domain containing protein 1	5.66	6.52	0.863036	0.00117095
CEBPB	CCAAT/enhancer binding protein beta	5.93	6.99	0.899019	0.00300538
COL8A2	collagen type VIII alpha 2 chain	5.98	6.85	0.777012	0.0216766
CSTA	cystatin A	4.57	5.34	0.77858	0.0097979
GCNT1	glucosaminyl (N-acetyl) transferase 1, core 2	4.82	5.62	0.926169	0.00696977
IGFBP6	insulin like growth factor binding protein 6	4.95	6.01	0.769905	0.0204706
IL4R	interleukin 4 receptor	5.05	5.98	0.691212	0.0222827
ITGAM	integrin subunit alpha M	5.53	6.29	0.659206	0.0353813
KYNU	kynureninase	4.43	5.27	0.766323	0.0187517
LAPTM5	lysosomal protein transmembrane 5	9.89	10.51	0.588477	0.0309647
LY75	lymphocyte antigen 75	6.78	7.54	0.645985	0.00313824
MYO1F	myosin IF	5.09	5.79	0.649828	0.0319682
RAB11FIP1	RAB11 family interacting protein 1	5.15	5.69	0.711149	0.00951437
RELB	RELB proto-oncogene, NF-kB subunit	3.55	4.33	0.700879	0.0238541
S100A4	S100 calcium binding protein A4	7.58	8.38	0.794753	0.00631431
TGFBI	transforming growth factor beta induced	7.32	8	0.815353	0.0110985
TLR2	toll like receptor 2	5.9	7.15	0.757692	0.0115315
TNFAIP3	TNF alpha induced protein 3	6.95	7.55	0.899626	0.000765003
TNFRSF1A	TNF receptor superfamily member 1A	8.32	9.17	0.636209	0.0130452
TNFRSF1B	TNF receptor superfamily member 1B	7.21	7.91	0.620324	0.0326692
Wang et al., 2017 mesenchymal subtype genes overlapping with our list of upregulated CT DEGs
CDCP1	CUB domain containing protein 1	5.66	6.52	0.863036	0.00117095
CYP1B1	cytochrome P450 family 1 subfamily B member 1	6.95	8.36	0.974354	0.00817793
IL6	interleukin 6	2.59	3.55	1.12488	0.00697248
MMP7	matrix metallopeptidase 7	2.96	3.93	1.00091	0.0180078
PTGS2	prostaglandin-endoperoxide synthase 2	5.32	6.21	0.922684	0.0121662
RGS2	regulator of G protein signaling 2	9.34	9.6	0.649438	0.0335954
RUNX1	runt related transcription factor 1	7.99	9.2	0.794092	0.00445041
TGFBI	transforming growth factor beta induced	7.32	8	0.815353	0.0110985

## Sheet: Downregulated_CT.DEGs.subtype
Supplementary Table 6B. Downregulated CT DEGs overlapping with GBM proneural genes gathered from 2 lists: Verhaak et al., 2010 and Wang et al., 2017. In bolded red are DEGs that are found in both lists of proneural genes.
Verhaak et al., 2010 proneural subtype genes overlapping with our list of downregulated CT DEGs
Gene	Gene.Name	Mean Expression (No Neurologic Deficit)	Mean Expression (Yes Neurologic Deficit)	Fold Change	FDR
AMOTL2	angiomotin like 2	8.53	7.56	-1.16578	3.29102e-05
BCL7A	BCL tumor suppressor 7A	6.34	5.48	-0.698003	0.018048
BCOR	BCL6 corepressor	8.35	7.78	-0.607236	0.00849327
C1orf106	NA	6.4	5.62	-0.918414	0.00114467
CDC7	cell division cycle 7	7.89	6.93	-1.0436	0.000117027
CDKN1B	cyclin dependent kinase inhibitor 1B	9.92	9.4	-0.589374	0.00104618
CLGN	calmegin	6.02	5.72	-1.28378	0.00136855
CRB1	crumbs 1, cell polarity complex component	8.84	8.02	-0.938191	0.0014258
DCX	doublecortin	8.52	7.36	-0.83989	0.0346353
DNM3	dynamin 3	9.99	9.48	-1.0686	0.00166692
ERBB3	erb-b2 receptor tyrosine kinase 3	8.23	7.04	-1.07226	0.00457553
GNG4	G protein subunit gamma 4	8.66	8.08	-0.656919	0.0287056
HRASLS	HRAS like suppressor	5.19	4.3	-0.922424	0.00415817
KLRC3	killer cell lectin like receptor C3	5.49	3.79	-1.05443	0.0076457
LOC81691	NA	4.5	3.82	-0.770819	0.030039
LRP6	LDL receptor related protein 6	10.02	9.51	-0.612403	0.00158971
MCM10	minichromosome maintenance 10 replication initiation factor	7.5	6.63	-0.963664	0.00101585
MLLT11	myeloid/lymphoid or mixed-lineage leukemia; translocated to, 11	11.62	10.55	-0.992928	0.00096721
MYB	MYB proto-oncogene, transcription factor	3.64	2.2	-1.06116	0.0106619
PCDH11X	protocadherin 11 X-linked	7.72	7.11	-0.992526	0.00339401
PFN2	profilin 2	12.34	11.56	-0.848477	0.00221409
RAB33A	RAB33A, member RAS oncogene family	6.97	5.96	-0.734885	0.0487605
RAP2A	RAP2A, member of RAS oncogene family	12.41	11.61	-1.23214	1.27804e-05
SCN3A	sodium voltage-gated channel alpha subunit 3	10.16	9.52	-0.990136	0.00387726
SLC1A1	solute carrier family 1 member 1	7.79	6.52	-1.30074	0.000111684
SOX11	SRY-box 11	12.6	11.82	-0.659834	0.0428681
SOX4	SRY-box 4	13.14	12.32	-0.758333	0.0199569
STMN1	stathmin 1	13.24	12.35	-0.758705	0.00228633
TAF5	TATA-box binding protein associated factor 5	6.17	5.65	-0.690278	0.00563398
TOX3	TOX high mobility group box family member 3	7.88	6.74	-1.03766	0.00356188
ZNF804A	zinc finger protein 804A	6.41	6.02	-0.988417	0.00888274
Wang et al., 2017 proneural subtype genes overlapping with our list of downregulated CT DEGs
CENPJ	centromere protein J	8.31	7.69	-0.670829	0.0045751
CLGN	calmegin	6.02	5.72	-1.28378	0.00136855
DACH1	dachshund family transcription factor 1	6.68	6.7	-0.901036	0.0248362
ERBB3	erb-b2 receptor tyrosine kinase 3	8.23	7.04	-1.07226	0.00457553
HRASLS	HRAS like suppressor	5.19	4.3	-0.922424	0.00415817
KCNK3	potassium two pore domain channel subfamily K member 3	3.53	3.35	-0.783853	0.0471722
KLRC3	killer cell lectin like receptor C3	5.49	3.79	-1.05443	0.0076457
MYB	MYB proto-oncogene, transcription factor	3.64	2.2	-1.06116	0.0106619
PDGFRA	platelet derived growth factor receptor alpha	10.51	9.34	-0.974286	0.00647786
RAB33A	RAB33A, member RAS oncogene family	6.97	5.96	-0.734885	0.0487605
SLC1A1	solute carrier family 1 member 1	7.79	6.52	-1.30074	0.000111684
UGT8	UDP glycosyltransferase 8	8.48	7.45	-0.728723	0.0366259
ZNF804A	zinc finger protein 804A	6.41	6.02	-0.988417	0.00888274
