# Supplementary material for: An Inflammatory Landscape for Preoperative Neurologic Deficits in Glioblastoma
Source: Front Genet. 2019 Jun 4;10:488. doi: 10.3389/fgene.2019.00488 (PMC6559211; doi:10.3389/fgene.2019.00488)
Supplement: Supplementary file 8 [file Table_8.xlsx]

## Sheet: 8A
Supplementary Table 8A. Upregulated CT DEGs in M13 module (positively correlated with neurologic deficit) along with WGCNA module membership measure (in decreasing order)
Gene	Module Membership
SOD2	0.911115
CD44	0.879197
NAMPT	0.86468
C5AR1	0.857255
C1R	0.836783
HMOX1	0.836182
C1S	0.832843
CEBPB	0.831899
SOCS3	0.824707
DUSP1	0.817343
TIPARP	0.809202
JUNB	0.803017
TNFAIP3	0.800947
NFKBIZ	0.794971
LOC100652886	0.781653
NFKBIA	0.777406
RDH10	0.773482
SAA1	0.769947
CDCP1	0.766675
BIRC3	0.764187
RBM47	0.761984
CFB	0.761355
SAA2	0.761104
F13A1	0.760106
FAM26F	0.758333
C1RL	0.755188
ALOX5AP	0.747087
CH25H	0.740149
PTX3	0.736029
IL6	0.722767
S100A4	0.703603

## Sheet: 8B
Supplementary Table 8B. Upregulated CT DEGs in M15 module (positively correlated with neurologic deficit) along with WGCNA module membership measure (in decreasing order)
Gene	Module Membership
APOL6	0.877759
HLA-E	0.860245
DDX60	0.859334
RARRES3	0.839357
HERC6	0.80241
IRF1	0.802028
TLR3	0.72369
GBP4	0.716598
APOL1	0.692842
